# Supplementary material for: ELK4 exerts opposite roles in cytokine/chemokine production and degranulation in activated mast cells
Source: Front Immunol. 2023 Jul 17;14:1171380. doi: 10.3389/fimmu.2023.1171380 (PMC10389778; doi:10.3389/fimmu.2023.1171380)
Supplement: Supplementary file 8 [file Table_2.xlsx]

## Sheet: Sheet1
Table S2A The differentially expressed genes in IgE/anti-IgE stimulated human mast cell(GSE107316)
gene	logFC	adj.P.Val	regulation
TAC1	4.69657	1.05e-06	up
XIRP1	8.58299	1.05e-06	up
OLR1	3.38981	1.3e-06	up
NR4A2	6.72345	1.55e-06	up
GRB2	-0.934266	3.38e-06	NOT
OSM	4.90257	4.34e-06	up
INHBA	9.05595	5.04e-06	up
ESYT1	-0.996226	5.04e-06	NOT
NR4A3	9.1264	7.36e-06	up
FEM1B	1.34568	1.06e-05	up
CXCL8	10.1349	1.06e-05	up
F3	4.75204	1.06e-05	up
NRROS	-3.13589	1.06e-05	down
ZBTB21	2.38664	1.22e-05	up
HMGCR	3.21077	1.22e-05	up
TRIB1	7.56065	1.3e-05	up
CLCF1	5.98713	1.64e-05	up
FGL2	6.19438	1.71e-05	up
C18orf25	2.47525	1.96e-05	up
CSF2	9.87538	2.38e-05	up
STK38L	2.24944	2.38e-05	up
TRIM28	-0.65212	2.38e-05	NOT
CCL4	11.1519	2.64e-05	up
IL13	8.00017	2.89e-05	up
GADD45A	3.55063	3.69e-05	up
CXCL3	9.25288	4.39e-05	up
ZKSCAN3	-2.25508	4.39e-05	down
CSRNP1	3.25167	4.39e-05	up
CSNK1G3	1.33377	4.39e-05	up
CCL1	8.73988	4.69e-05	up
NR4A1	7.04238	4.69e-05	up
ARRB1	-1.57785	4.69e-05	down
HARS2	-0.729028	4.77e-05	NOT
CD83	5.37059	5.55e-05	up
TRPS1	1.0502	5.55e-05	up
SMARCAL1	-1.27616	5.55e-05	down
TMEM217	3.75489	5.55e-05	up
CNN1	3.5508	5.55e-05	up
ABL2	3.15374	5.55e-05	up
DUSP16	2.14055	6.19e-05	up
LOC101928371	3.34302	6.19e-05	up
NUDCD3	-0.876918	6.4e-05	NOT
CYLD	2.13778	6.4e-05	up
USP12	2.2404	6.4e-05	up
C16orf54	-2.227	6.4e-05	down
DSEL	2.61643	6.44e-05	up
RAP2B	-0.870375	6.57e-05	NOT
HMGCS1	4.03393	6.57e-05	up
CHD1	1.45522	6.58e-05	up
GBP2	2.98931	6.58e-05	up
CREM	4.9883	6.58e-05	up
WTAP	1.07195	6.58e-05	up
CRY1	3.01661	6.58e-05	up
ARHGAP30	-1.44883	6.58e-05	down
LYL1	-1.94545	6.58e-05	down
ZNF217	-2.58545	6.74e-05	down
NDST2	-2.5232	6.74e-05	down
SLC45A3	-2.20804	6.74e-05	down
CPEB4	2.46955	6.76e-05	up
TEX14	2.40641	7.26e-05	up
ACAP2	-1.04592	7.26e-05	down
PRKCB	-0.772548	7.26e-05	NOT
SGK1	3.15591	7.26e-05	up
MAFF	5.86467	7.26e-05	up
MIR155HG	5.81993	7.26e-05	up
SELK	3.33464	7.26e-05	up
OTUD7B	2.71913	7.26e-05	up
NDEL1	1.76947	7.27e-05	up
RGCC	6.42745	7.65e-05	up
CD109	1.76142	7.68e-05	up
SIK1	5.16104	7.83e-05	up
PHF6	2.16648	7.93e-05	up
CLDND1	1.88009	7.93e-05	up
INSIG1	4.12641	8.44e-05	up
YRDC	1.75594	8.44e-05	up
TP53INP2	1.92181	8.44e-05	up
KDM6B	4.17342	8.49e-05	up
SAP30L	-1.1143	8.49e-05	down
ZNF614	1.1357	8.49e-05	up
FAM117A	-1.76744	8.49e-05	down
LOC100130992	2.35862	8.49e-05	up
BIRC3	5.42792	8.87e-05	up
SDCBP	1.43255	8.89e-05	up
PGAP1	3.24163	8.89e-05	up
KPNA2	1.93502	9.08e-05	up
HBEGF	4.348	9.08e-05	up
DUSP5	4.83842	9.33e-05	up
TXNL4B	1.79369	9.33e-05	up
RABGEF1	2.26355	9.33e-05	up
ARFGAP2	-0.744798	9.33e-05	NOT
SNX33	3.18094	9.33e-05	up
ATP13A3	2.66586	9.37e-05	up
SNUPN	2.23223	9.37e-05	up
SLC25A25	2.6705	9.39e-05	up
CXCL2	8.06164	9.39e-05	up
ZBTB43	1.00976	9.4e-05	up
UFM1	1.03401	9.4e-05	up
DSE	2.56463	9.4e-05	up
CTR9	-1.70063	9.4e-05	down
DOK1	-1.4365	9.4e-05	down
EIF2AK3	3.50906	9.55e-05	up
IL3	7.87038	9.76e-05	up
CPEB2	3.18074	9.95e-05	up
MARK2	-0.79772	9.95e-05	NOT
ZNF33B	-1.65989	0.000100485	down
SPATA13	2.85541	0.000100485	up
SNX9	2.14383	0.000100485	up
CRKL	-0.921163	0.000100485	NOT
LOC100129940	1.9238	0.000100485	up
SGMS2	2.52637	0.000100485	up
SBDS	1.85712	0.000100485	up
ZFP14	-1.99419	0.000100485	down
FAM129B	-1.44719	0.000100485	down
ITPRIP	3.99631	0.000100485	up
SPAG5	3.48308	0.000100485	up
ZNF654	0.989883	0.000100485	NOT
ELL2	1.95538	0.000100485	up
EVI2A	1.85948	0.000101487	up
BTG2	2.97858	0.000102591	up
GIMAP2	-2.83135	0.000102591	down
NFE2	-3.40247	0.000104126	down
BTG3	3.48802	0.000104126	up
GFI1	-2.71343	0.00010555	down
USF1	-1.73278	0.000109187	down
SYNJ1	1.33687	0.000109721	up
MAPK14	-1.38035	0.000109721	down
EGR3	4.75607	0.000109721	up
PNPLA8	2.08749	0.000109721	up
FAM122C	1.64978	0.000112405	up
PIKFYVE	2.67561	0.000112405	up
EGR2	6.54587	0.000114275	up
RAD21-AS1	3.97763	0.000114275	up
NFATC1	3.97267	0.000114275	up
GEM	7.77171	0.000114275	up
SH3BP5L	-1.66747	0.000116384	down
ITGAV	2.82936	0.000116384	up
HAUS8	1.91388	0.000116566	up
TAB1	-1.35061	0.0001199	down
NEDD9	3.11454	0.000119945	up
SYNRG	-1.43724	0.000121048	down
NFKBID	5.32043	0.000121656	up
CCL3	9.5704	0.000122827	up
VPS11	-1.03938	0.000125104	down
TMEM140	-1.86878	0.000125473	down
RNF146	-1.35835	0.000130874	down
SDHA	-0.663021	0.000131555	NOT
OSBP	-0.962401	0.000134966	NOT
WDR7	-0.822139	0.00013592	NOT
C17orf107	3.51504	0.000138647	up
PRMT9	1.41544	0.00014216	up
GNA13	1.4714	0.00014216	up
JOSD1	2.47663	0.000142168	up
EXTL3	-1.29258	0.00014351	down
C1orf220	-0.75406	0.00014351	NOT
RNF145	1.07999	0.00014351	up
SDE2	0.978963	0.000144453	NOT
REL	3.27306	0.000144633	up
ZNF280B	-1.49775	0.000144633	down
SRGAP1	1.93948	0.000145489	up
TMEM88	4.20493	0.000145489	up
KLF6	1.39417	0.000145489	up
SP1	-0.91439	0.000146462	NOT
LIF	4.02775	0.000150189	up
NUP62	-0.766334	0.000150189	NOT
SDPR	2.44121	0.000150189	up
TIMM23B	0.960031	0.000150189	NOT
TUBB2A	3.26128	0.000150189	up
MAP3K8	3.52219	0.000150189	up
NHSL2	-1.34727	0.000151012	down
TBC1D14	-1.59524	0.000154031	down
HEG1	3.05301	0.000154031	up
ZFP64	-1.43565	0.000154031	down
PUM2	-0.959181	0.000156664	NOT
LPCAT1	-1.33221	0.000158162	down
SOX17	0.73599	0.00016004	NOT
CYR61	2.70199	0.000163121	up
ATP5A1	-0.866788	0.000167307	NOT
JADE2	-2.00616	0.000168711	down
GSK3B	-0.825232	0.000168711	NOT
TRAPPC10	-0.595368	0.000168711	NOT
HYMAI	2.73505	0.000168711	up
MBP	-2.11746	0.000173392	down
PSD4	-0.987057	0.000173392	NOT
PTP4A1	1.31863	0.000174446	up
ORAI3	-2.28293	0.000175526	down
BRE-AS1	5.95674	0.000175526	up
TMEM2	3.19594	0.000176817	up
PTAFR	-4.96272	0.000177431	down
SBDSP1	1.54892	0.000183692	up
ZNF740	-1.83492	0.000183692	down
KBTBD8	3.44911	0.000185163	up
PPP1R15B	1.29243	0.000185163	up
NMT1	-1.30702	0.00018705	down
NABP1	1.85507	0.000187624	up
ADIPOR2	1.73541	0.000188394	up
SERPINE2	1.76571	0.000188394	up
TECPR1	-0.580404	0.000188394	NOT
NBR1	-0.89025	0.000193296	NOT
FLI1	-1.98197	0.000197056	down
MED18	-0.746194	0.000197056	NOT
IQCJ-SCHIP1	1.19009	0.000197056	up
SYAP1	1.62471	0.000203336	up
TRANK1	-1.29262	0.000204892	down
PGM3	1.66964	0.000207083	up
ARAP1	-1.16801	0.000208436	down
PCGF5	1.55679	0.00020907	up
HINT3	2.08977	0.000212094	up
CYTH3	2.06558	0.000213067	up
TRIM47	-1.70662	0.000215372	down
FAM53B	-2.17453	0.000215372	down
LOC100506585	-1.98784	0.000215853	down
IRF2BPL	-1.62251	0.000215853	down
TET2	1.09193	0.000218421	up
MTFR1L	-1.09285	0.000218421	down
BRD3	-1.32332	0.000218421	down
AHNAK	-0.961786	0.000220089	NOT
SLC25A30	-1.25908	0.000220353	down
ADAR	-0.901801	0.000220353	NOT
NRBF2	1.04398	0.000220353	up
HOMER1	4.39043	0.000221604	up
CNOT6	-0.376821	0.000221604	NOT
IFIT2	-2.71857	0.000226225	down
ARL11	-1.93066	0.000226225	down
MIR17HG	3.31758	0.000226225	up
POLR3D	0.798627	0.000226225	NOT
CD69	4.86457	0.000226225	up
CSK	-1.29734	0.000226225	down
IL11	3.66416	0.000226225	up
HDLBP	-0.47825	0.000226225	NOT
CDK4	-0.879819	0.000226225	NOT
SLC25A33	1.78689	0.000226225	up
FOXN2	-2.44519	0.000226225	down
CLIP1	-0.597851	0.000226225	NOT
IKBKB	-0.897975	0.000226225	NOT
ADCY7	-1.57169	0.000226306	down
CAMK2G	-1.25991	0.000226306	down
RAB44	-1.20007	0.000226306	down
FOSB	5.01568	0.000226326	up
C16orf70	-1.69241	0.000226651	down
RANBP2	1.9903	0.000229259	up
DEPDC5	-1.11388	0.000230404	down
CHTF8	-0.797526	0.000232864	NOT
NPTX2	1.55757	0.000233671	up
ZDHHC7	-0.973413	0.000233671	NOT
ABHD2	-1.14184	0.000233671	down
LATS1	-0.990296	0.000234403	NOT
MAP2K3	2.09361	0.000234403	up
RBBP8	2.93452	0.000234403	up
PIK3R6	-1.85197	0.000234403	down
IKZF2	-1.13893	0.000234403	down
PER1	3.03674	0.000235755	up
GYG1	-0.616149	0.000238797	NOT
CSF1	4.83595	0.000238797	up
STAM-AS1	1.88479	0.000238797	up
DTX4	0.373488	0.000238797	NOT
LINC00597	4.17288	0.000238797	up
44813	-0.938841	0.000238797	NOT
CHSY1	1.62982	0.000238797	up
MFHAS1	-0.824359	0.000238797	NOT
WHSC1L1	-0.900033	0.000241998	NOT
LDLR	2.81394	0.000243793	up
FAM124B	-2.75583	0.00024405	down
EGR4	4.10727	0.000248847	up
LIMK2	0.841266	0.00024987	NOT
WDR35	1.26601	0.00024987	up
MAPK6	2.41687	0.00024987	up
NAP1L4	-1.07041	0.00024987	down
IL31	5.07741	0.000251105	up
SLC25A32	1.24541	0.000251105	up
ERF	2.42529	0.000251105	up
PDCL	-0.822824	0.000251105	NOT
ADAM17	1.30398	0.000251105	up
PDGFA	3.11125	0.000251105	up
LOC100506551	-1.13081	0.000251105	down
ECD	0.93703	0.000253192	NOT
FANCF	-1.06038	0.000253192	down
GADD45B	4.16744	0.000254562	up
ZBTB47	-0.773834	0.000254619	NOT
MIR22HG	2.4666	0.000254619	up
HEATR6	-1.58272	0.000256429	down
AQP2	6.95553	0.000256538	up
APEX1	-1.09887	0.000256538	down
ZFC3H1	0.684209	0.000256538	NOT
SLC25A38	-1.07488	0.000257624	down
MBOAT7	-0.820592	0.000257624	NOT
SWAP70	-0.955117	0.000258262	NOT
RALB	-1.03502	0.000258262	down
IRAK2	4.54997	0.000258262	up
RNASEL	-1.63661	0.000260218	down
LUCAT1	3.91055	0.000260218	up
MLF1	2.26837	0.000260218	up
WDR81	-1.42459	0.000260218	down
RLF	1.74991	0.000261977	up
RALBP1	-0.538256	0.000263999	NOT
ZNF674-AS1	2.8029	0.000272206	up
PER2	1.26241	0.000273896	up
TMEM41B	1.0077	0.000273896	up
KIAA0100	-0.857146	0.000274992	NOT
AP1B1	-0.768789	0.00027541	NOT
PIGA	2.24334	0.000275464	up
ZNF792	-3.61018	0.000275464	down
TNRC6C	-0.716731	0.000275464	NOT
INPP5D	-1.24738	0.000280679	down
PPP1R15A	2.54969	0.000285315	up
MAPKAPK3	-1.25662	0.000285315	down
PLEKHF2	-0.808762	0.000287806	NOT
TBCK	-0.901074	0.000287806	NOT
WIBG	-0.924985	0.000287806	NOT
CITED2	2.59153	0.000287806	up
DCAF12	-1.02149	0.000287806	down
TRAPPC12	-0.959456	0.000290297	NOT
UNC13D	-0.999268	0.000290297	NOT
RGS2	2.262	0.000290297	up
RCAN1	3.70426	0.000290297	up
FAM53C	1.61592	0.000292461	up
FAM32A	-0.6929	0.000293776	NOT
ESYT2	1.26701	0.000298992	up
KIN	0.99201	0.000301057	NOT
TRAFD1	-1.9912	0.000301609	down
PTS	1.5594	0.000302562	up
LBH	1.59906	0.00030453	up
IFIT3	-3.1838	0.00030453	down
GAPT	-2.50902	0.00030453	down
MYC	3.72751	0.000305412	up
PDCD4	-1.40207	0.000305412	down
C16orf91	2.12635	0.000305412	up
UGP2	-1.14305	0.000305412	down
RNF31	-0.760971	0.000305412	NOT
SPIN3	-0.769114	0.000305412	NOT
MAFA	0.626478	0.000309558	NOT
USP33	-1.19661	0.000312343	down
NFIL3	4.12997	0.000313121	up
GK	2.18467	0.000316108	up
ST3GAL2	-1.05473	0.000317095	down
HSPA4	-0.817201	0.000317139	NOT
ARID5A	2.71089	0.000317139	up
TRAF5	2.18876	0.000319363	up
ODC1	1.60396	0.000320551	up
ATP1B1	2.67526	0.000326617	up
IDI1	2.15185	0.000332836	up
CYB5D1	2.67072	0.00033561	up
POLR3E	0.878288	0.000339453	NOT
ATP2A2	1.34021	0.000339588	up
CNOT1	-0.540077	0.000339588	NOT
UBTF	-1.09801	0.000340993	down
PTPN1	1.82308	0.000341352	up
C2orf68	-0.686729	0.000343005	NOT
DFFB	-0.905954	0.000343005	NOT
NGDN	0.849492	0.000343005	NOT
KDM4A	-1.36637	0.000343005	down
DTL	2.872	0.000343005	up
PTX3	3.1625	0.000343005	up
APC	-1.15832	0.000343056	down
LAT2	-0.867953	0.00034386	NOT
HADHA	-0.34996	0.000347242	NOT
ANKZF1	-1.79291	0.000349585	down
ARMC9	2.20315	0.000351098	up
EIF2AK1	-0.557573	0.000351516	NOT
TMEM60	-1.35054	0.000351516	down
VCPIP1	-0.767299	0.000352401	NOT
CTBP2	-0.749416	0.000352401	NOT
TRIB2	-1.85747	0.000352401	down
ZNF140	1.38818	0.000355878	up
MTMR9	1.2007	0.00035634	up
HHEX	-3.04787	0.00035634	down
MRFAP1L1	-1.16835	0.00035634	down
BTBD10	-1.11247	0.00035634	down
IFRD1	1.76975	0.00035634	up
HEY1	3.76598	0.00035634	up
DOCK11	-1.33858	0.000364806	down
EMP1	5.15663	0.000366843	up
MDM2	1.77859	0.000366843	up
CCNT1	1.04205	0.000371385	up
GTF2H1	-0.994384	0.000373676	NOT
GIT2	-1.61127	0.000373676	down
NUP50	-1.43766	0.000375171	down
ENC1	2.59949	0.000375246	up
INHBA-AS1	1.19396	0.000376097	up
ARID5B	2.71717	0.000376097	up
DUSP8	2.89056	0.000376097	up
SUOX	-1.91665	0.000376613	down
CNP	-0.661823	0.000377584	NOT
WDR59	-0.935282	0.000377584	NOT
CTDSP2	-1.28016	0.000377584	down
KLHL2	0.397796	0.00037787	NOT
COASY	-0.979733	0.000378419	NOT
TRMT10C	1.02602	0.000386786	up
FAM212A	-3.40337	0.000386786	down
RASAL1	1.60496	0.000386786	up
ATP2B1	3.06072	0.000386786	up
BTAF1	0.973896	0.000386786	NOT
PCTP	-1.60019	0.000386786	down
GPR34	-2.04978	0.000386786	down
C14orf93	-1.31616	0.000386786	down
PAGR1	-0.661497	0.000386786	NOT
SRSF7	1.52788	0.000386786	up
GUCD1	-1.06079	0.000387837	down
BATF2	-1.77104	0.000388463	down
GBE1	-0.642871	0.000388463	NOT
E2F3	-0.622627	0.000388463	NOT
LYSMD3	1.33993	0.000388463	up
SERPINE1	6.10048	0.000388463	up
ZNF584	1.51334	0.000389651	up
PAFAH2	-1.28075	0.000393651	down
SLC2A3	1.43863	0.000393651	up
NIF3L1	-1.60779	0.000393651	down
WDR43	1.05842	0.000393651	up
NFKBIA	3.34042	0.000397448	up
CRBN	-1.95361	0.000397448	down
DCP1A	0.799948	0.000401135	NOT
SLC35E4	3.29441	0.000403657	up
UHRF1BP1L	1.62576	0.000410622	up
TNF	6.62978	0.000411786	up
MAPRE2	0.836778	0.000411786	NOT
TRIM65	-1.8394	0.000416011	down
VAV1	-1.56573	0.000416011	down
CRTC1	-0.942994	0.000416011	NOT
EIF4B	-0.616424	0.000416011	NOT
ZC3H8	0.733195	0.000416011	NOT
ELAC2	-0.647381	0.000419084	NOT
KCNE3	-2.65197	0.000425006	down
FERMT3	-0.67691	0.000425006	NOT
MTFR2	-1.56118	0.000426335	down
TAS2R9	-0.479197	0.000430456	NOT
TSPYL2	1.86083	0.000433232	up
MASTL	2.02269	0.000433232	up
TNFSF18	3.27994	0.000436376	up
POLR2D	0.653275	0.000436376	NOT
CTCF	-0.995976	0.000436376	NOT
ANKRD28	1.68744	0.000436376	up
ABHD5	1.14133	0.000436376	up
KIAA1522	-1.754	0.000436376	down
RASGEF1B	3.66518	0.000436376	up
USP30	-1.33095	0.000436376	down
NAMPT	2.96553	0.000436376	up
INTS6	1.03568	0.000436376	up
HNRNPF	-0.959587	0.000436376	NOT
ARRDC3	2.1604	0.000436376	up
PPRC1	1.55835	0.000436376	up
ESPL1	2.22076	0.000436376	up
AGO2	2.17636	0.000436376	up
ZNF33A	1.58678	0.000436376	up
RRAD	5.48401	0.000436376	up
C19orf26	3.54919	0.000436376	up
ZNF180	-0.694461	0.000436376	NOT
MAP4K3	2.3353	0.000436376	up
GCNT1	-2.05387	0.000436376	down
CXorf58	-0.281645	0.000436376	NOT
KCNE2	-0.644609	0.000436376	NOT
RHOBTB2	-1.09489	0.000436376	down
EPB41L4A-AS1	2.53166	0.000436376	up
NONO	-0.67148	0.000436742	NOT
LINC00515	3.98122	0.00043884	up
RNF121	1.44348	0.000439517	up
ARAP3	-2.26168	0.000441668	down
RBM12	0.724971	0.000442046	NOT
UAP1	2.30018	0.000442652	up
RBBP5	0.702733	0.000443269	NOT
ANKFY1	-0.811412	0.000446288	NOT
KIAA0040	-2.69044	0.000446288	down
CHST2	-1.77118	0.000446288	down
EIF5	0.866345	0.000446288	NOT
RNF149	1.20313	0.000446288	up
ANP32A	-0.751077	0.000446288	NOT
UBE2L6	-0.788522	0.000446288	NOT
JMJD1C	1.10944	0.000446288	up
FAM168B	-0.436615	0.000448499	NOT
MLPH	-1.11356	0.000450041	down
ZMYM1	-1.07076	0.000450041	down
ZNF445	-1.07745	0.000452106	down
ZNF652	-1.40832	0.00045213	down
RHOB	2.83689	0.00045213	up
KCTD9	0.954262	0.000452733	NOT
SLC8A3	-1.6904	0.00045325	down
MSMO1	3.09934	0.000454648	up
MED22	-0.817901	0.000455388	NOT
ST3GAL6-AS1	2.24522	0.00045627	up
OIP5-AS1	-0.503045	0.00045627	NOT
PIM3	3.90706	0.000456432	up
TGIF1	3.7583	0.000457236	up
VAMP8	-0.689859	0.000459073	NOT
KLF10	2.07739	0.000459301	up
LINC01353	3.05973	0.000463503	up
ZNF32	-0.855636	0.000463503	NOT
GCSAML	2.30261	0.000463503	up
FOXF1	2.00326	0.000463503	up
PCDH9	1.75922	0.000463503	up
MRPS22	-0.687053	0.000463503	NOT
ZSWIM6	2.1585	0.000463503	up
PIK3AP1	0.793977	0.000463503	NOT
PLIN2	-1.89786	0.000464214	down
VPS37B	2.24306	0.000464214	up
MTRR	0.959685	0.000464214	NOT
ANKRA2	-1.27911	0.000464214	down
MAML1	-1.00853	0.000464214	down
PLAUR	2.66822	0.000464214	up
ARL5B	3.73953	0.000464214	up
SLC26A2	1.41539	0.000466948	up
DENND4C	-1.47112	0.000466948	down
BTN3A1	-1.28493	0.000468862	down
NECAP2	-0.587855	0.000470573	NOT
AKNA	-1.38246	0.000470573	down
FAM104A	-0.638535	0.000471769	NOT
TGFBR2	-1.71792	0.000475908	down
TAB2	1.34582	0.000475908	up
ST3GAL6	2.07241	0.000477007	up
CCL7	4.94347	0.000479375	up
LARP1B	1.43684	0.000480917	up
AMD1	0.941954	0.000482522	NOT
GSTK1	-0.401721	0.000482522	NOT
ATF3	4.01813	0.000482522	up
CCDC59	0.932784	0.000486067	NOT
ZYG11B	-1.26024	0.000486086	down
TARS2	-1.08488	0.000486086	down
USP24	-0.824529	0.000489768	NOT
SLFN5	-2.96151	0.000491692	down
NINJ1	3.78685	0.000491692	up
CDV3	0.493949	0.000491692	NOT
SORBS1	2.15134	0.000491692	up
TRHR	-0.714771	0.000492341	NOT
ZNF410	0.847309	0.000492441	NOT
CNN3	1.75411	0.000492441	up
HDAC3	-0.595025	0.000492449	NOT
TAF8	-0.828237	0.00049414	NOT
CKAP2	-1.8646	0.000497154	down
LOC440028	-1.03479	0.000497446	down
YWHAH	-0.948168	0.000497446	NOT
SLAIN2	1.05716	0.000497617	up
RGS19	-1.66434	0.000499731	down
LOC100507217	1.39884	0.000499731	up
USP32	-0.484775	0.000502021	NOT
CD55	1.73782	0.000502021	up
PHIP	-0.994119	0.000502021	NOT
C17orf58	1.79855	0.000503745	up
ANGPTL4	6.80781	0.000504927	up
ZBTB4	-0.957897	0.000504927	NOT
SETX	-0.655599	0.000506977	NOT
CES2	0.722373	0.000506977	NOT
CDK17	2.29498	0.000509562	up
NTRK1	2.63395	0.000512407	up
YTHDF3	1.15527	0.000512407	up
TRAF3IP2	0.930552	0.000512407	NOT
TRIM68	-1.34723	0.00051279	down
DLEU2	2.22886	0.000513918	up
TMEM263	0.961343	0.000513918	NOT
CEP350	-0.707372	0.000513918	NOT
ARID2	-0.933102	0.000513918	NOT
SMARCD2	-0.624583	0.000513918	NOT
TAPT1	1.70031	0.000513918	up
PIK3R4	-0.861037	0.000514654	NOT
TRAPPC2P1	1.28136	0.000517726	up
FAM208A	-1.21704	0.000518291	down
EPB41L1	-0.773851	0.000518408	NOT
FAR1	-1.4732	0.000518408	down
PTGS2	3.60806	0.000519304	up
HECTD3	-0.875044	0.000519304	NOT
NKIRAS2	0.325728	0.000520764	NOT
MKKS	-0.723469	0.000520764	NOT
ZNF274	1.26273	0.000524275	up
RNF38	-0.476119	0.00052814	NOT
VPS4B	-0.699212	0.0005287	NOT
KIF21A	2.95873	0.000531342	up
FBXL18	-1.13348	0.000531342	down
SNX30	0.980699	0.000531342	NOT
AKIRIN1	0.680875	0.000531342	NOT
SSFA2	1.53415	0.000531342	up
SLC7A11	3.30594	0.000531342	up
RBM8A	0.313672	0.000531342	NOT
TEX2	-0.980636	0.000531655	NOT
MAVS	-1.20401	0.000532515	down
C19orf35	-1.742	0.000532644	down
TMEM158	1.225	0.000532644	up
FGD5-AS1	-0.756853	0.000532646	NOT
PLAGL1	2.058	0.000534494	up
MLEC	-1.25397	0.000534494	down
RAB18	0.322856	0.000536558	NOT
SRD5A3	3.34089	0.000536558	up
ZBTB37	-1.29499	0.000537495	down
BACH1	1.25277	0.000538553	up
NFKB1	2.57893	0.000540676	up
DNAJB9	2.33879	0.000540676	up
FOXK1	-0.920624	0.00054099	NOT
LOC100129518	1.86906	0.000541961	up
SIPA1	-1.8016	0.000541961	down
HIST1H2BH	-1.38643	0.000541961	down
TRA2B	0.723674	0.000541961	NOT
MAZ	-0.667812	0.000541961	NOT
BZW1	1.31547	0.000543147	up
ADAMTS1	3.76176	0.000545097	up
B3GNT2	1.6099	0.000548917	up
PGPEP1	-1.60591	0.000549156	down
JUN	3.36843	0.000551267	up
PYGO2	-1.48776	0.000551267	down
STAT4	2.93193	0.000551267	up
TEC	1.80647	0.000551267	up
ZSCAN26	-1.9041	0.000551267	down
TNFSF4	4.45896	0.000551267	up
AP2M1	-0.661431	0.000551391	NOT
THEMIS2	-1.34958	0.00055216	down
DDX23	-1.03078	0.00055216	down
HOXB4	-1.48708	0.000556309	down
OR13D1	-1.48754	0.000556379	down
BEX4	-0.647013	0.000557137	NOT
RAB27B	-1.45343	0.000559615	down
AP1G1	-1.16524	0.000560772	down
44623	1.95102	0.000563032	up
EMD	1.60723	0.000568601	up
IRF9	-1.26397	0.000572445	down
ZNF704	1.36417	0.000572445	up
MOB3A	-1.51909	0.000572445	down
GLUL	1.07858	0.000572445	up
CDC37L1	0.743529	0.000572445	NOT
SLC19A2	2.85575	0.000572445	up
NAP1L5	1.06021	0.000572445	up
CBX5	-0.803319	0.000572445	NOT
NELFB	-0.788127	0.000572445	NOT
ZNF622	0.694459	0.000572445	NOT
TNFSF14	4.33878	0.000572445	up
TLN1	-0.625379	0.000572445	NOT
DSTYK	1.25978	0.000572445	up
CYP51A1	1.69712	0.000572445	up
TRAF1	5.35586	0.000572445	up
MATN1-AS1	1.01161	0.000575097	up
ZNF573	-1.0145	0.000575097	down
CDC6	2.69712	0.000583301	up
CCNG1	-1.47744	0.000584056	down
HIC1	3.48289	0.000584883	up
LOC100506023	-0.720987	0.000584883	NOT
COG4	-1.03766	0.000584883	down
HIP1R	1.45272	0.000585058	up
AP3M2	2.2948	0.000585766	up
RAB32	-1.17595	0.000589651	down
IFIH1	-1.28413	0.000589651	down
CACNA2D1	-0.938595	0.000589651	NOT
PANK1	-1.51618	0.000590241	down
FOXJ3	-0.923131	0.000590241	NOT
RIOK3	0.369853	0.000590241	NOT
DDX27	1.01988	0.000591671	up
C17orf59	-1.4894	0.000594068	down
GCLM	1.61574	0.000594335	up
RGS16	2.24517	0.000595169	up
GOSR1	0.317659	0.00060111	NOT
PARP4	-1.55833	0.000604279	down
ATPIF1	-0.595168	0.000604688	NOT
SMC3	-1.05975	0.000609288	down
RANBP10	-0.664582	0.000619792	NOT
ACSL1	1.73217	0.000624288	up
RC3H1	0.702381	0.000625732	NOT
ACTR1A	-0.611476	0.000626609	NOT
ZBTB49	1.24733	0.000626636	up
ZBTB10	2.02961	0.000626636	up
ZNF697	2.79114	0.000626636	up
LOC100507144	2.65795	0.000626636	up
PLK3	2.1295	0.000626636	up
CCRN4L	1.87551	0.000626636	up
PRPF8	-0.532058	0.000626636	NOT
SRXN1	2.63401	0.000626936	up
LRRC8B	3.56173	0.000626936	up
KBTBD4	-0.804757	0.000627034	NOT
LRRTM2	2.8837	0.000627034	up
ZNF583	0.721158	0.000627034	NOT
COG3	-0.341512	0.000627034	NOT
XPO1	-0.989918	0.000627224	NOT
TALDO1	-0.516327	0.000628892	NOT
GTF3C2	-1.02537	0.000629831	down
JAK1	-0.636868	0.000632241	NOT
SLC15A2	-1.53668	0.000632708	down
HIST1H2AC	-1.3419	0.000635073	down
TSLP	1.72723	0.000635995	up
KIF1B	1.76562	0.000642467	up
GSE1	-1.06738	0.000644574	down
PRCP	1.73298	0.000645553	up
SPAG9	1.38942	0.000645553	up
FHL2	4.83691	0.000645553	up
NCOA7	1.02895	0.000645553	up
PAQR7	-1.3558	0.000646126	down
ZBTB38	1.87771	0.000651581	up
LOC100272217	1.19479	0.000654662	up
CEBPZ	1.01808	0.000655983	up
PPTC7	0.784513	0.000655983	NOT
ZNF821	-1.80842	0.000655983	down
GTPBP4	1.23566	0.000658544	up
WDR44	-0.959419	0.000658544	NOT
ZNFX1	1.40063	0.000659742	up
PNO1	1.11247	0.000661491	up
UBE2A	0.343461	0.000661491	NOT
NOL4L	-1.67792	0.000661779	down
ZNF548	1.39189	0.00066718	up
KDM3B	-1.36156	0.000668099	down
ETS1	1.37033	0.000668118	up
CASP8	-1.21653	0.000668793	down
BAZ1B	-0.84369	0.000669658	NOT
DOCK2	-0.60076	0.000669658	NOT
SKIL	2.10012	0.000691689	up
LCP2	-1.60623	0.000691884	down
IFI16	-1.35884	0.000691884	down
LINC01136	2.25331	0.000695775	up
INTS10	-1.06567	0.000696395	down
LMNB1	2.06135	0.000696395	up
GRHL1	1.91844	0.000696395	up
MGAT1	-1.32034	0.000696896	down
DHX34	1.39884	0.00069696	up
IL5	5.37549	0.000702166	up
MEPCE	1.1603	0.000702195	up
THAP11	-1.47035	0.000702854	down
MAPK1IP1L	0.755037	0.000704469	NOT
TRAM2	-1.0332	0.000705295	down
STBD1	2.43458	0.000706406	up
DCUN1D5	0.755536	0.000707014	NOT
ACIN1	-1.21731	0.000710131	down
MKNK2	-1.43728	0.000710481	down
CXXC1	-0.79845	0.000710481	NOT
RPS6KC1	-0.6686	0.000712885	NOT
FRAT1	-1.19955	0.000714058	down
FDX1	1.71657	0.000714701	up
POU2F1	-0.749227	0.000714701	NOT
PMPCA	1.2304	0.000714701	up
TBX6	-0.655596	0.000715466	NOT
DNMBP-AS1	1.07818	0.000718475	up
LINC00936	2.32832	0.000723526	up
PHF13	1.32217	0.000723526	up
XPO7	-0.911711	0.000723526	NOT
PRIM1	-2.06081	0.000723526	down
TIPARP	1.56774	0.000723526	up
ASPHD2	-1.63534	0.000724745	down
B3GNT5	2.37999	0.000724745	up
ERCC6-PGBD3	0.663908	0.000724745	NOT
ASB13	-1.1556	0.000728052	down
HMG20B	0.46655	0.000728052	NOT
TAS2R10	-1.93438	0.000729614	down
NME6	-1.31276	0.00073195	down
BYSL	1.41125	0.000735721	up
DHTKD1	-0.844366	0.000738593	NOT
RABGAP1	-0.662283	0.000742914	NOT
PACSIN2	-0.640188	0.000743459	NOT
VDAC2	0.497414	0.000743459	NOT
SIX5	-0.817696	0.000743736	NOT
SERPINB9	1.64552	0.000744032	up
FASLG	2.85359	0.000746111	up
E2F6	0.944123	0.000748301	NOT
C21orf33	-0.537294	0.000750126	NOT
ZNF281	0.729844	0.000750126	NOT
SLC12A8	1.49508	0.000750126	up
CCAR2	-0.694051	0.000750126	NOT
ALDH4A1	-1.03214	0.000750126	down
LINC01010	3.79595	0.000750762	up
KPNA4	0.6295	0.000750762	NOT
MIDN	1.8368	0.000751879	up
C11orf71	1.3856	0.000755699	up
RHEB	0.764956	0.000761666	NOT
SLC39A11	-0.889046	0.00076181	NOT
NUDT22	-1.01198	0.000762718	down
VWA9	-1.07111	0.000765543	down
MBLAC2	-1.23722	0.000765543	down
RASAL2-AS1	1.54319	0.000767103	up
MFSD2A	3.78615	0.000768173	up
TEAD3	0.742225	0.000768173	NOT
TMEM101	-1.03784	0.000768178	down
TNFAIP8L3	3.30938	0.000770901	up
ZFAND2A	2.15394	0.000772793	up
AADAC	2.70975	0.000772793	up
ZNF710	-1.67651	0.000772793	down
SPRY2	1.77932	0.000772793	up
KDM7A	1.06509	0.000772793	up
RBM3	1.14875	0.00077638	up
ZNF319	-0.574576	0.00077638	NOT
STK38	-1.27683	0.000777086	down
PGBD5	-1.53203	0.000780455	down
ATAD3A	0.619873	0.000780455	NOT
ORC4	-0.870731	0.000780455	NOT
PML	-1.60068	0.000780455	down
ZNF521	-1.07733	0.000780455	down
SLC25A28	1.61096	0.000780473	up
ARC	4.57327	0.000784842	up
IL16	-2.81171	0.000785339	down
C10orf2	1.58538	0.000787237	up
SASH3	-2.13137	0.000787237	down
VPS26B	-0.755964	0.000787237	NOT
ANKRD52	-0.357313	0.000787237	NOT
DOPEY2	-0.773477	0.000788352	NOT
LINC00884	2.65639	0.000790175	up
PANK4	-0.89433	0.000790175	NOT
ANAPC5	-0.506165	0.000790175	NOT
PIK3CG	-2.00924	0.000790175	down
CSRP2BP	-1.52116	0.000790175	down
LRFN4	-0.92486	0.000800783	NOT
ALG2	1.05858	0.000800783	up
ACOT8	-0.530167	0.000812868	NOT
PEX11A	-1.43125	0.000825268	down
LDLRAD4	-1.64871	0.000825268	down
ATP6V1C2	1.69161	0.000829945	up
ZC3H12A	2.29426	0.000835374	up
SPPL3	-0.897921	0.000837079	NOT
NCKAP1L	-0.903823	0.000838629	NOT
ADD1	-0.786249	0.000838629	NOT
FAM98A	0.927497	0.000838976	NOT
BST2	-0.605804	0.000838976	NOT
ZNF670	-0.784268	0.000848176	NOT
MAGEB2	4.00333	0.000848631	up
PHF12	-1.38352	0.000849008	down
KIF20A	-0.677342	0.000849008	NOT
DDIT3	1.09717	0.000849369	up
ZNF57	0.930306	0.000849369	NOT
CCND1	-1.45941	0.000849796	down
SLFN12	-1.8386	0.000849796	down
ROR1-AS1	2.40441	0.000850249	up
SECISBP2L	0.838168	0.000850249	NOT
ZNF267	0.906281	0.0008507	NOT
ZBTB44	-0.950331	0.0008507	NOT
TLDC2	-2.27209	0.0008507	down
ZNF331	2.03991	0.000854269	up
ABHD10	-0.955927	0.000861789	NOT
DDX47	0.688476	0.000861789	NOT
NBN	-0.729604	0.000862772	NOT
UNC119	-0.628012	0.00086544	NOT
HIVEP2	2.25657	0.00086544	up
NDUFS1	-0.349714	0.000868291	NOT
EAF1	0.678899	0.000868291	NOT
GANAB	-0.396736	0.000868291	NOT
BRD8	-1.25724	0.000869728	down
ZNF202	0.654313	0.000869748	NOT
KBTBD6	-1.78317	0.000871282	down
NACAD	0.760172	0.00087415	NOT
EMILIN2	-0.941638	0.000875301	NOT
BLVRA	-1.00134	0.000875457	down
FRZB	0.284817	0.000883746	NOT
CEP250	-1.35969	0.000883746	down
GMPS	-0.480386	0.000883746	NOT
ID2	-1.14565	0.000887691	down
PPP1R9B	-1.88933	0.000887691	down
DOT1L	1.98313	0.000890333	up
SAP30BP	0.667488	0.000899973	NOT
SQLE	2.16096	0.000909527	up
AFF1	-1.08001	0.000909754	down
HECTD2	2.26378	0.000911476	up
ZBTB46	2.07807	0.000911476	up
MUM1	-1.32339	0.000911964	down
GNPDA1	-0.830971	0.000912323	NOT
ERCC5	-1.37023	0.000912323	down
ATG2B	0.993044	0.000913882	NOT
ANKS1A	-0.584399	0.000913882	NOT
TSC22D2	1.93538	0.000913882	up
BIN2	-1.09931	0.000916135	down
EIF4A1	0.876865	0.000917968	NOT
C2orf43	-1.23757	0.00092229	down
GBP3	-1.36452	0.00092229	down
DNAJB4	2.44386	0.00092229	up
RBM23	-0.382423	0.000922376	NOT
PIP4K2B	-0.814452	0.000923204	NOT
DHX32	-0.775463	0.000924854	NOT
KLHDC3	-0.936102	0.000925683	NOT
MED12	-0.7489	0.000925683	NOT
DGKZ	-0.523087	0.000925683	NOT
SLC25A20	-0.841788	0.000925683	NOT
DDX21	1.32576	0.000925959	up
WDSUB1	-1.2053	0.000925959	down
CCDC69	-0.627416	0.00092633	NOT
PELI1	2.749	0.00092633	up
DIS3L	-0.965691	0.00092633	NOT
ZNF189	0.843315	0.000926814	NOT
CEBPB	2.48995	0.000927206	up
PEX7	0.536368	0.000932631	NOT
GMPR	-1.29783	0.000932631	down
ZNF480	-1.85053	0.000933413	down
QPCTL	2.11467	0.000934964	up
ABL1	-0.826111	0.000934964	NOT
OXA1L	-0.801908	0.000934964	NOT
WIPF1	-1.2058	0.000934964	down
ZCCHC6	0.523972	0.000935775	NOT
VWF	1.33522	0.000940128	up
NXT1	1.2227	0.000940128	up
CD200R1	-1.90832	0.000946396	down
PARP9	-1.74697	0.000947178	down
KIAA0319L	-0.488773	0.000947178	NOT
BCL2A1	4.77169	0.000947431	up
TBC1D9B	-0.76099	0.000951281	NOT
DYRK3	3.02555	0.000951281	up
BTBD3	0.917214	0.000951281	NOT
JMJD6	0.98895	0.000952635	NOT
CLTC	-0.454856	0.000965439	NOT
RNF166	-1.38353	0.000967231	down
ERN1	1.06201	0.00096789	up
CD84	-0.902582	0.000970171	NOT
ARAP2	-0.339698	0.000971077	NOT
GTF3C5	-0.777546	0.000971077	NOT
SACS	1.3178	0.000971077	up
ATRAID	-0.278649	0.000975412	NOT
AP4S1	0.612053	0.000978052	NOT
SOCS6	0.896951	0.000981876	NOT
SMG1P2	0.955053	0.00098322	NOT
NIP7	1.2472	0.000985845	up
EIF3J	0.838758	0.000986063	NOT
FAM117B	-1.06	0.000986063	down
CXCL1	2.83117	0.000990865	up
TBC1D20	0.596243	0.000990865	NOT
CTNNBL1	-0.966091	0.000993203	NOT
FAM134C	-0.823814	0.00100651	NOT
CTBP1	-0.470516	0.00101082	NOT
PURB	1.0851	0.00101082	up
GANC	-0.601706	0.00101155	NOT
FUNDC2	0.857461	0.0010116	NOT
C7orf60	-1.01002	0.0010116	down
ZMYM4	-0.594613	0.0010117	NOT
LRRC8A	1.69564	0.00101439	up
TOP2B	-0.875014	0.00101814	NOT
NDFIP1	0.550992	0.00101814	NOT
IFIT1	-1.59992	0.00101879	down
NUB1	-0.963473	0.00102025	NOT
ARFIP1	-0.881047	0.00102282	NOT
RASSF5	0.871541	0.00102282	NOT
FUT11	-0.387545	0.00102282	NOT
FPGT	-1.0187	0.00102376	down
GNL2	1.00448	0.0010266	up
SPHK2	-1.24972	0.00103418	down
TRIP12	-0.361604	0.00103573	NOT
MXD4	-1.36615	0.00103598	down
GPR107	0.694434	0.00103805	NOT
P2RY1	-1.12289	0.00103805	down
NFE2L2	0.814667	0.00103805	NOT
SMCR8	-0.445287	0.00103862	NOT
ARMC8	-0.86758	0.00103862	NOT
SRGAP3	-0.583832	0.00103862	NOT
PHLDA1	3.35947	0.00104651	up
ABHD17B	-0.665569	0.0010468	NOT
TNRC6B	-1.16226	0.0010468	down
CYCS	2.59541	0.0010468	up
MTMR4	-1.26479	0.0010476	down
SYK	-1.4272	0.00105264	down
NUDT4	1.50894	0.00105264	up
RASGRP2	-1.93878	0.00105264	down
PRMT2	-0.887446	0.00105301	NOT
CCNJ	0.652353	0.00105301	NOT
FTSJ2	-0.765208	0.00105301	NOT
TCEANC	-1.21219	0.00105915	down
NSD1	-1.23238	0.00106284	down
SFMBT2	1.05121	0.00106284	up
OSGIN1	2.81588	0.00106284	up
PRH2	-1.81955	0.00106284	down
NPAT	-0.583423	0.00106284	NOT
ALPK1	-0.828066	0.00106284	NOT
CYP7A1	1.16714	0.00107093	up
NCK1	-1.23665	0.00107093	down
DCTN2	-0.59125	0.00107093	NOT
FGFRL1	2.77919	0.00107093	up
NPRL2	-1.23577	0.00107202	down
HIST1H2AD	-1.68726	0.00107202	down
FBXW2	-0.738933	0.00107202	NOT
MRPL16	-1.41973	0.00107202	down
RALGAPA1	1.39495	0.00107241	up
LRCH3	-0.831349	0.00107987	NOT
TRPC4AP	-0.748454	0.00107987	NOT
ZCCHC11	-1.02372	0.00107987	down
KAT6A	0.794575	0.00107987	NOT
ZNF551	0.933191	0.00108269	NOT
TSPYL4	1.26773	0.00108618	up
GPR3	2.33309	0.00108824	up
CAMLG	-0.919503	0.00109209	NOT
USP19	-0.649622	0.00109215	NOT
GABPB1	1.75036	0.0010946	up
RILPL2	1.87556	0.0010946	up
OSTF1	-0.631117	0.0010946	NOT
ZNF658	-1.19623	0.00110214	down
ACVR2A	-0.626064	0.00110359	NOT
DOK3	-1.89971	0.00110359	down
SLC30A4	-1.1932	0.00110359	down
COPB2	-0.821161	0.00110359	NOT
USP42	0.847522	0.00110359	NOT
FGFR1OP2	0.744948	0.00110937	NOT
PTPRE	3.29378	0.00110937	up
HMGCL	-0.928561	0.00110937	NOT
TRIM21	-1.28815	0.00111137	down
ZEB2	-1.36595	0.00111387	down
FGD3	-1.6971	0.00111921	down
MGA	-0.733917	0.00111921	NOT
CHAD	-0.714713	0.00111927	NOT
MEIS2	-1.74746	0.00112268	down
KCNK6	-2.03936	0.00112728	down
VEGFC	3.47061	0.00112728	up
CARD8	-1.27099	0.00112728	down
ZNF395	-0.892287	0.00112809	NOT
ZNF699	1.24963	0.00112809	up
CEBPG	0.878218	0.00112809	NOT
TNFRSF18	1.83645	0.00112847	up
COG2	-1.32734	0.00112847	down
VPS18	-0.6491	0.00112847	NOT
IL6ST	1.05755	0.00113475	up
PURA	-1.00842	0.001145	down
DNM2	-0.467538	0.001145	NOT
GRAP2	-1.45909	0.00114769	down
LAT	-0.551268	0.00114816	NOT
POGK	-1.2387	0.00114829	down
SLC6A8	0.95492	0.00114829	NOT
KDM1A	-0.694805	0.00114829	NOT
NACC2	-0.966046	0.00115663	NOT
SP100	-1.04599	0.00116043	down
ERCC4	-1.02638	0.0011676	down
DENND1B	-0.907904	0.00116893	NOT
DENND5A	0.885799	0.00117414	NOT
SAMM50	-0.611649	0.00117738	NOT
MOB1B	0.725285	0.00117792	NOT
SCAF11	-0.860636	0.00117792	NOT
UBE4B	-0.721981	0.00117976	NOT
ZKSCAN5	-0.484892	0.00118054	NOT
CCDC147-AS1	4.7454	0.00119192	up
ABCF3	-0.511352	0.00119991	NOT
RELB	2.40386	0.00119993	up
PSMD4	-0.493389	0.00121423	NOT
DTX2	-0.661715	0.00121423	NOT
PAFAH1B1	-0.678151	0.00121915	NOT
MFSD12	2.49379	0.00122355	up
LINC00638	-0.903633	0.00122503	NOT
FEM1C	1.08755	0.00123097	up
BCAR3	2.00717	0.00123181	up
TMEM181	-0.991135	0.00123181	NOT
NOP9	-0.678067	0.00123371	NOT
FZD2	-1.85788	0.00123617	down
TM9SF2	-0.720474	0.00124052	NOT
ZNF449	-0.989417	0.00124052	NOT
WDR92	-1.3409	0.00124052	down
SPG11	-0.825967	0.00124052	NOT
PIAS1	-1.01827	0.00124052	down
TRIM33	-0.890083	0.00124788	NOT
ZNF862	-1.36895	0.00124818	down
CEPT1	-0.716776	0.0012548	NOT
RCOR1	1.027	0.00125755	up
PALLD	3.18768	0.0012593	up
LOC493754	1.29898	0.00125967	up
C19orf48	0.974042	0.00126311	NOT
UBE2B	0.928983	0.00126381	NOT
PLAA	0.524416	0.00127035	NOT
ZMYND19	1.29645	0.00127186	up
TMED8	-1.44694	0.00127527	down
HIST1H2AI	-1.58238	0.00127727	down
ACAD10	-0.335043	0.00128553	NOT
DDX58	-0.859089	0.00128606	NOT
NUS1	0.959449	0.00128606	NOT
BMP6	1.08833	0.00128606	up
RAB21	0.585445	0.00128606	NOT
GFPT1	0.95357	0.00128606	NOT
ZNF852	-1.26177	0.00128606	down
RNF34	-0.669478	0.00128662	NOT
PPP1R37	-0.977259	0.00128924	NOT
ZC3H12D	-1.1665	0.00128971	down
RALGDS	-1.4056	0.00128971	down
FST	3.43026	0.00128971	up
NUP54	0.769828	0.00129301	NOT
PABPC5	-1.31245	0.00129968	down
NFKB2	2.38866	0.0013004	up
EIF3D	-0.673081	0.0013004	NOT
SYNJ2	2.37292	0.00130637	up
GOLPH3	-0.839781	0.00131385	NOT
LOC652276	1.99326	0.00132646	up
IKZF1	-2.03538	0.00132674	down
EIF4E	0.675644	0.00132747	NOT
ZNF587B	1.05732	0.00132772	up
VAMP2	0.792538	0.00133438	NOT
PCIF1	-0.983829	0.00133563	NOT
CHRNE	3.09269	0.00133563	up
TMEM184C	-0.420757	0.00133563	NOT
TNFAIP1	1.01839	0.00133747	up
CHRM1	-1.58289	0.00133747	down
PPP1R26	-0.851235	0.00133747	NOT
TAGAP	1.80921	0.00133747	up
TMC8	-0.966002	0.00133907	NOT
UBXN10	-1.99466	0.00133907	down
ADRA2A	1.87104	0.00133954	up
AMHR2	-1.02623	0.00134043	down
KMT2A	-1.10075	0.00134043	down
CCT7	-0.562714	0.00134158	NOT
TRAF3IP3	-2.46949	0.00134556	down
PSMC4	0.712255	0.00134981	NOT
TOMM5	0.542332	0.00135092	NOT
CAPN1	-0.631651	0.00135461	NOT
OSBPL9	-0.8171	0.00135488	NOT
SMARCA2	-1.09016	0.00135823	down
TMEM19	-0.536366	0.00136093	NOT
SNHG15	2.18069	0.0013619	up
CTIF	-0.753322	0.0013619	NOT
CASP6	-1.13317	0.00136369	down
RAB14	-0.866942	0.0013675	NOT
HBP1	1.61613	0.0013675	up
MAP4K5	1.33813	0.0013675	up
JADE1	0.998293	0.0013675	NOT
MTIF3	-1.30448	0.0013675	down
GPR65	-0.822869	0.0013675	NOT
SMAP2	0.666276	0.00136855	NOT
BTN2A3P	-1.46848	0.00137339	down
MEGF9	-1.0282	0.00137642	down
CYTH1	-0.70123	0.00137669	NOT
CCL13	2.36813	0.00137696	up
SLMAP	-0.532682	0.00138283	NOT
NUP85	-0.753218	0.00138534	NOT
MIS12	1.10404	0.00138607	up
RAP1B	0.932629	0.00139221	NOT
ZNF362	-1.65933	0.00139286	down
JARID2	1.5396	0.00139589	up
NF2	-0.318125	0.00140196	NOT
CWC25	0.659663	0.00140265	NOT
ZFP36L2	2.42538	0.00140315	up
HAVCR2	1.17449	0.00140882	up
SEMA6A	2.71449	0.00141258	up
NOP16	1.78496	0.00141458	up
STK11	-0.803786	0.0014165	NOT
ARFGAP3	1.2027	0.00141766	up
OSGEPL1	-1.51645	0.0014177	down
LOC284454	2.8911	0.0014177	up
FAM110A	-1.93232	0.00141957	down
LINC00847	-0.836223	0.00141957	NOT
C17orf62	-1.36537	0.00141957	down
CREBRF	-1.60195	0.00142308	down
TEP1	-0.674912	0.00142308	NOT
KLHDC2	-0.854081	0.00142785	NOT
POM121	0.898096	0.00142939	NOT
FAM208B	0.687303	0.00142939	NOT
LOC101928988	-1.32222	0.00142939	down
STARD7	-0.596959	0.00143107	NOT
ITPKC	1.46952	0.00143154	up
RSBN1	-0.795327	0.00143154	NOT
CCDC136	-0.761729	0.0014335	NOT
VIPAS39	-1.2838	0.0014335	down
REST	-0.67179	0.00144088	NOT
TSR1	1.0802	0.00144088	up
ZC3H7A	-0.435031	0.00144088	NOT
CKAP5	-0.693133	0.00144088	NOT
HELQ	-0.501495	0.00144153	NOT
TOP1	0.843195	0.00145208	NOT
PTGER4	3.38003	0.00145208	up
IKZF4	-0.798236	0.00145208	NOT
ATP5O	-0.45073	0.00145988	NOT
MESDC1	2.29431	0.00145988	up
UPP1	1.35467	0.00146219	up
SAV1	1.82212	0.00146219	up
CDC23	-1.02991	0.00146383	down
TSC1	-0.729964	0.00146383	NOT
TRNT1	-0.728162	0.00146828	NOT
VEGFA	1.71544	0.00146828	up
HACE1	0.574304	0.00147552	NOT
PGBD2	-1.00275	0.00147789	down
ZNF597	1.2423	0.00147803	up
THAP8	-1.1879	0.00148637	down
JAG1	2.8078	0.00148637	up
NOP58	0.920677	0.00148766	NOT
ARPC1B	-0.629429	0.00148818	NOT
HIST1H2BD	-1.49895	0.00149058	down
BCL7A	1.95888	0.00149296	up
GABARAP	-0.574364	0.00149296	NOT
PPP1CB	0.863129	0.00149436	NOT
NUP43	-0.927624	0.00149977	NOT
TLE3	-1.00884	0.00150911	down
MED17	0.417029	0.00151462	NOT
SMEK2	-0.670232	0.00151462	NOT
CNOT11	-0.563127	0.0015165	NOT
GOLT1B	0.996642	0.0015165	NOT
IRF4	1.1639	0.0015165	up
AGPS	-1.12664	0.0015165	down
CCDC68	-1.94994	0.0015165	down
C11orf96	4.121	0.00152472	up
DBT	-0.89125	0.00152472	NOT
MGME1	-1.14659	0.00152472	down
TMEM248	-0.312765	0.00152634	NOT
USP48	-1.48046	0.00153516	down
TNPO3	-0.569439	0.00154156	NOT
GJC1	1.26166	0.00154229	up
DDIT4	-0.996852	0.00154618	NOT
CCL2	5.30204	0.00154618	up
GIMAP6	-1.69025	0.00155196	down
C1orf198	1.76105	0.00156377	up
C10orf12	-0.567421	0.00156398	NOT
LONP2	-0.583909	0.00156398	NOT
SHC3	-0.130911	0.00156398	NOT
ICAM1	2.55052	0.00156398	up
C6orf1	-0.865624	0.00156398	NOT
RAB9A	1.30547	0.00156728	up
TAOK3	-0.63631	0.00156728	NOT
NPC1	2.47454	0.00156728	up
RPUSD1	-0.450836	0.00156728	NOT
PPP1CA	-0.514538	0.00156728	NOT
SLC7A11-AS1	2.30528	0.00156728	up
44812	-0.96526	0.00156728	NOT
TTC9C	-1.24651	0.00156996	down
TSPAN14	-1.28571	0.00157083	down
NCS1	1.89885	0.00157835	up
CRTC3	-0.978901	0.00157835	NOT
ANKRD31	-1.63784	0.00157881	down
PAPSS1	-0.458857	0.00157881	NOT
ARID3B	1.72976	0.00157881	up
AGGF1	-0.917217	0.00158215	NOT
ZNF519	-0.921566	0.00158215	NOT
LRRC8C	2.45025	0.00158215	up
AMPH	-0.482144	0.00158845	NOT
FHOD3	-0.53192	0.00159019	NOT
ZFAND6	-0.817487	0.00159087	NOT
RSAD1	-1.07277	0.00159087	down
MYCBP2	-0.71712	0.0015958	NOT
SAMSN1-AS1	2.02494	0.00159988	up
TDP2	-0.937056	0.00160188	NOT
SNX2	-0.923234	0.00160761	NOT
VCPKMT	0.83654	0.00160808	NOT
FAM160B1	-0.452339	0.00160808	NOT
ZNF618	-1.13419	0.00160808	down
PPP2R5A	0.981648	0.00160808	NOT
TNFRSF12A	1.96078	0.00160808	up
LINC-PINT	3.40317	0.0016089	up
CASP3	-1.88907	0.0016089	down
FAM186A	-0.182555	0.00161115	NOT
TBK1	-1.27048	0.00161115	down
C7orf49	-1.24203	0.00161115	down
PTPN23	-0.726202	0.00161115	NOT
PATZ1	-1.51722	0.00161308	down
SETDB2	-1.0347	0.00161419	down
S100PBP	-1.40689	0.00161663	down
CAP1	-0.619612	0.00162154	NOT
HARBI1	-1.13401	0.00162154	down
MAMLD1	1.87281	0.00162154	up
STX3	-2.27345	0.00162511	down
SC5D	1.2411	0.0016306	up
GTF2I	-1.08048	0.0016306	down
ATL1	0.676722	0.0016306	NOT
CLCN3	1.66438	0.00163207	up
TIGD2	-1.44149	0.00163479	down
MTA2	-0.775851	0.00163599	NOT
PATL1	-0.456352	0.00163627	NOT
MON1A	-0.761271	0.00163644	NOT
TMEM55A	-1.06088	0.00163949	down
HOXB3	-1.90541	0.00164734	down
NDUFS2	-0.778466	0.00165005	NOT
TMEM229B	-1.66479	0.00165228	down
CTTNBP2	-1.16904	0.00165479	down
RAC1	-0.564971	0.00165658	NOT
TMEM173	-0.847371	0.00166293	NOT
TMOD3	-0.508006	0.00167048	NOT
ZNF252P	-0.913899	0.00167388	NOT
S100A4	-0.425963	0.00167388	NOT
ADNP2	0.884941	0.00167839	NOT
URB2	1.40951	0.0016831	up
NRD1	-0.65996	0.00168391	NOT
LOC101929743	-0.301767	0.00168391	NOT
SUFU	-1.98806	0.00168391	down
NNT-AS1	-1.45991	0.00168672	down
MED20	-0.845598	0.00168672	NOT
SNRNP200	-0.387903	0.00168999	NOT
ACKR2	-1.41252	0.00169092	down
ZNF30	-1.39835	0.00169092	down
ACOT9	-0.537027	0.00169092	NOT
XAF1	-1.5872	0.00169276	down
FLJ39080	-0.25855	0.00169545	NOT
DTX3L	-1.67642	0.0016976	down
PPARA	-0.629001	0.0016976	NOT
BTN3A2	-1.05798	0.0016976	down
LSM14B	-0.739492	0.0016976	NOT
LOC100129917	1.47262	0.0016976	up
ATG4C	-1.47813	0.0017053	down
LINC00963	1.19728	0.0017053	up
GPR98	0.395101	0.00171248	NOT
SIAH2	1.74792	0.00171248	up
SOD1	-0.290072	0.00172738	NOT
WDR45B	1.0449	0.00173248	up
CDH26	-0.404758	0.0017359	NOT
ZNF780A	-1.32699	0.00173982	down
STX4	1.33659	0.00174082	up
ACSF3	-0.718083	0.00174744	NOT
OXTR	-0.767401	0.00174895	NOT
TSNAX	-0.754871	0.00175273	NOT
ZFYVE26	-0.783059	0.00175273	NOT
IPPK	0.953379	0.00175273	NOT
VIMP	0.762084	0.00175376	NOT
YEATS2	-0.969871	0.00176297	NOT
KLHL24	-1.61858	0.00176819	down
WIPI1	-0.878361	0.00176819	NOT
LEPR	2.92784	0.00177281	up
NAF1	1.15815	0.00177322	up
RASSF1	-1.40658	0.00177447	down
PEAK1	1.67045	0.00177472	up
CBX4	-0.935625	0.00177472	NOT
SPHK1	2.29422	0.00177591	up
AGO4	-0.782092	0.00177826	NOT
TRIM32	-1.65774	0.00177966	down
CCM2	-1.32259	0.0017816	down
GPD2	0.496532	0.00178768	NOT
ANGEL2	-0.92406	0.00178768	NOT
TXNDC16	0.657817	0.00179163	NOT
STAT2	-0.870333	0.00179878	NOT
CDKN2AIP	-0.968388	0.00180153	NOT
HOXB9	2.49052	0.00180221	up
ARHGAP21	1.63989	0.0018045	up
DVL2	-0.70917	0.00180452	NOT
RAB5C	-0.38156	0.00180907	NOT
LOC100996654	1.30571	0.00181065	up
CTPS1	1.53231	0.0018133	up
DNAJC9	-0.98273	0.00181568	NOT
HIST1H2BC	-1.22529	0.00182082	down
SPOP	-0.712215	0.00182082	NOT
DOCK8	-0.669594	0.00182082	NOT
TDG	1.08184	0.00182082	up
KTI12	1.04467	0.00182466	up
AFF4	0.748986	0.00183468	NOT
WIPI2	-0.388246	0.00183468	NOT
TBC1D2B	-1.23747	0.00183468	down
UBL4A	-1.22405	0.00183579	down
GTPBP1	1.3336	0.00183705	up
OTUD4	1.84336	0.00185178	up
RBMS1	0.531473	0.00185314	NOT
TSC22D1	1.58885	0.00185403	up
SARS	-0.639613	0.0018606	NOT
TNFRSF9	3.98011	0.0018606	up
NCR3LG1	1.87533	0.00186671	up
MEN1	-0.870927	0.00186688	NOT
SMAP1	-0.648636	0.00186985	NOT
SRGAP2C	1.82219	0.00186985	up
CHD8	-0.954621	0.00187126	NOT
LSG1	-0.842208	0.00187126	NOT
ATP6V0E1	-0.537063	0.0018842	NOT
PHKB	-0.429875	0.00188635	NOT
EXOC2	-0.583175	0.0018872	NOT
SHPK	0.708952	0.0018872	NOT
KDM2A	-0.629118	0.0018872	NOT
NFKBIE	2.02959	0.0018872	up
NAV1	-1.22098	0.0018872	down
ACAT2	1.75142	0.00189525	up
TRIM4	-0.808944	0.00189525	NOT
FAM72B	1.49978	0.0019133	up
C16orf52	0.542406	0.0019133	NOT
ZNF292	-1.43103	0.00191629	down
WDR82	-0.609852	0.00191629	NOT
MEF2D	0.570701	0.00191739	NOT
F2RL2	2.70234	0.00191739	up
IFNAR1	-0.707599	0.00192398	NOT
MBD4	0.571734	0.00192875	NOT
RALGAPB	-0.29979	0.00193467	NOT
HIF1AN	-0.470802	0.00194468	NOT
CHRNB1	-0.975962	0.00194468	NOT
DICER1	-0.607475	0.00194468	NOT
RNF19A	1.87084	0.00194513	up
RFX2	2.3327	0.00194548	up
CALHM2	-1.6979	0.00194548	down
JUP	-0.949207	0.00194739	NOT
GNAI2	-0.612328	0.00195213	NOT
SMOX	3.70468	0.00196162	up
SLC2A1	1.56156	0.00196339	up
CENPBD1	-0.732929	0.00197131	NOT
KCTD1	-1.45309	0.00197131	down
HIST1H2BK	-0.892791	0.00197374	NOT
PIM2	1.64765	0.00198575	up
CFLAR	1.77711	0.00198575	up
ETF1	0.967309	0.00198575	NOT
PPARD	2.01603	0.00198575	up
NAA50	0.83413	0.00198575	NOT
ZNF726	-0.632294	0.00199172	NOT
ZNF768	-1.05142	0.00199172	down
DNM3OS	1.43971	0.00199172	up
RBM7	0.907349	0.00199172	NOT
TRIM24	1.27896	0.00199194	up
HAUS6	-0.866551	0.00199707	NOT
FAM192A	-0.41447	0.00201367	NOT
RNF114	-0.880838	0.00201367	NOT
TIMM17A	0.827459	0.00201367	NOT
KLHL22	-0.709446	0.00201796	NOT
SYTL2	-1.13151	0.00201796	down
GATSL3	-1.35255	0.00201796	down
LMOD3	0.767644	0.00202431	NOT
NUDT16	0.590835	0.0020256	NOT
NDRG1	1.82515	0.00202688	up
GALK2	-0.845538	0.00203382	NOT
SLC39A8	1.35771	0.00203473	up
MAEA	-0.709306	0.00203473	NOT
RBMX	-0.90666	0.0020356	NOT
DYNC1I2	-0.57873	0.0020356	NOT
ELOVL7	1.77308	0.0020356	up
OPRL1	-1.27491	0.00206943	down
RDH14	-0.370012	0.00206943	NOT
FASTKD5	-0.605499	0.00206943	NOT
DZIP3	-0.372738	0.00206943	NOT
SEC1P	-0.464468	0.00207	NOT
SLC25A46	-0.847675	0.00207241	NOT
IFT80	1.85058	0.00208623	up
POC5	-1.25145	0.00209206	down
ZNF138	-1.57018	0.00209365	down
CDC16	-1.32372	0.00209406	down
NOLC1	1.21884	0.00209406	up
MBTD1	-1.06361	0.00209456	down
GAPVD1	-0.538704	0.00209601	NOT
EXD2	-0.787212	0.00209601	NOT
GLOD4	-0.577756	0.00210952	NOT
STXBP2	-0.448555	0.00211673	NOT
TMEM39A	0.819066	0.00211673	NOT
TEX30	2.7126	0.00211994	up
TNFSF9	2.95942	0.00213014	up
TSEN54	-1.33633	0.00213051	down
TAOK1	-0.484862	0.00213051	NOT
GOPC	-0.81259	0.00213369	NOT
TCP11L2	-0.725261	0.00213652	NOT
MICALL1	0.623755	0.00213652	NOT
YY1	-0.539452	0.002151	NOT
FJX1	0.968966	0.00215866	NOT
IPO13	-0.680031	0.00215991	NOT
ARHGAP1	-0.928568	0.00215991	NOT
STARD4	2.87956	0.00217049	up
FRS2	0.49988	0.00217328	NOT
ZBTB3	-0.533263	0.002175	NOT
KLHDC8B	1.36044	0.00218347	up
TMEM86A	-1.66278	0.00218619	down
FOSL1	2.40621	0.00218921	up
WNK1	0.785536	0.00219401	NOT
ATF7IP	-1.09176	0.00219593	down
QKI	0.863492	0.00219593	NOT
SLC22A4	2.69788	0.00220279	up
PKN1	-1.07493	0.00220722	down
SOX4	-2.41694	0.00221979	down
ETS2	2.16417	0.00222357	up
FNBP1L	1.92152	0.00222415	up
UBE2R2	-0.396882	0.00222737	NOT
PTPRC	-0.655982	0.00222737	NOT
CDK15	-1.10212	0.00222811	down
MMADHC	0.42238	0.00222811	NOT
HIF1A-AS2	0.804601	0.00222811	NOT
SMYD4	-0.97682	0.00222811	NOT
XKR8	-0.89705	0.00222811	NOT
ILK	-0.62623	0.00222811	NOT
PPAN	1.8075	0.00222981	up
IL1A	2.75509	0.00222981	up
APPBP2	-0.660552	0.00222981	NOT
BTBD7	-0.76749	0.00222981	NOT
COQ10B	0.37903	0.00223747	NOT
IFFO1	-0.859637	0.00224127	NOT
IP6K1	0.675262	0.00224457	NOT
ZNF775	-1.11696	0.00224478	down
PIGQ	-0.845385	0.00224701	NOT
JUND	1.87752	0.00224701	up
PAFAH1B2	-0.397966	0.00224714	NOT
ARID1A	-0.844308	0.00224978	NOT
SLC6A17	0.520525	0.00225854	NOT
NANOS1	0.705597	0.00226077	NOT
ZNF490	-1.43175	0.00226547	down
CYSLTR1	-0.765703	0.00226619	NOT
ZC3H11A	-0.539497	0.00226913	NOT
IPO9	-0.573747	0.00227266	NOT
ZFYVE27	0.783711	0.00227306	NOT
CASP9	0.741019	0.00227888	NOT
VWA5A	-0.941331	0.00228626	NOT
ABCC10	-0.544703	0.00229418	NOT
SZT2	-0.611304	0.00230033	NOT
CDADC1	-1.62858	0.00230143	down
MAP7D1	-0.892645	0.00230143	NOT
NDUFS3	-0.632261	0.00230143	NOT
CHN2	0.756154	0.00230538	NOT
PPCDC	-0.922488	0.00230644	NOT
SETD2	-0.801272	0.0023232	NOT
RND3	2.87402	0.00232482	up
EHMT1	-0.499821	0.00232482	NOT
PLD1	-0.991241	0.00232681	NOT
NUDT9P1	1.98771	0.00233095	up
PLXND1	-0.637749	0.00233541	NOT
PXMP4	-1.33024	0.00233632	down
PWAR1	-1.33234	0.00234073	down
RNPEPL1	-0.74959	0.00234073	NOT
ZNF75D	-0.55844	0.00234609	NOT
FOXC1	1.58678	0.00234609	up
ZNF304	0.445046	0.00234632	NOT
PMAIP1	3.9017	0.00235163	up
CTNNA1	0.551438	0.00235163	NOT
FLVCR1	1.37192	0.00235845	up
PDIK1L	-1.6541	0.00235845	down
PEX6	-0.969672	0.00235845	NOT
PHF3	-1.02377	0.00235858	down
ZMYND8	-1.69956	0.00237253	down
PIK3CD	-0.999147	0.00237355	NOT
LIPT1	-1.66678	0.0023826	down
AUH	0.641309	0.00239078	NOT
POLD3	-0.680295	0.00239078	NOT
FAM111A	-0.885395	0.00239078	NOT
TDRD7	-0.87341	0.00239078	NOT
PRKACB	-0.807237	0.00239078	NOT
SETD8	0.868312	0.00239078	NOT
RNF213	-1.09034	0.00239545	down
ABCB1	2.2898	0.00240102	up
HSPA8	0.94734	0.00240324	NOT
CRTAM	2.98819	0.00240439	up
ASB8	-0.917514	0.00240894	NOT
PIAS3	-0.871402	0.00241346	NOT
GLS	0.80654	0.0024169	NOT
HMGA1	1.99839	0.00241692	up
C17orf96	2.25872	0.00241971	up
VAPA	0.926337	0.00242055	NOT
DDX60	-0.67979	0.00242055	NOT
ARMC7	-1.22881	0.00242055	down
ITSN2	-0.563357	0.00242753	NOT
OARD1	-0.520523	0.00242753	NOT
PRRG4	2.58032	0.00242753	up
TXNRD1	0.587843	0.00242753	NOT
KIAA0226	-1.03228	0.00242753	down
ACSL3	0.897959	0.00242753	NOT
OVOL1	0.21352	0.00242753	NOT
KDM3A	-0.932581	0.00242917	NOT
CUL7	-0.596389	0.00244186	NOT
CNOT8	-0.592967	0.00244267	NOT
SOWAHC	4.09099	0.00245414	up
ZNF280D	-1.76605	0.00245414	down
TNFAIP3	2.86142	0.00245414	up
ARHGEF18	-0.58831	0.00245414	NOT
ZNF318	-1.00536	0.00245414	down
SNX5	-0.949819	0.00245837	NOT
C12orf76	-1.47018	0.00246291	down
ESYT3	-0.843954	0.00246646	NOT
C7orf71	-1.34249	0.00246646	down
UBE2I	-0.643144	0.00246825	NOT
TMEM116	-0.51269	0.00247167	NOT
CS	-0.456425	0.00247662	NOT
TMPRSS11D	-0.743815	0.00249941	NOT
RCL1	0.924911	0.00249941	NOT
MLLT4	0.776723	0.00250227	NOT
YIPF6	0.566291	0.00250227	NOT
PDCD6	-0.607302	0.00250359	NOT
FAM126A	0.522441	0.00250775	NOT
FKRP	0.732118	0.00252153	NOT
NLRP3	3.09623	0.00252153	up
DNAJC27	0.999099	0.00252213	NOT
TAF1D	0.738685	0.00252452	NOT
LOC100288637	-0.626053	0.00252858	NOT
SPI1	-1.25661	0.00253032	down
HORMAD2	2.37629	0.00253055	up
THRAP3	-0.467612	0.00253755	NOT
TMF1	0.55052	0.00253755	NOT
DUSP2	2.63646	0.00254422	up
MXD1	0.709788	0.00254422	NOT
ADO	0.466399	0.00254564	NOT
SPECC1L	-0.779031	0.00254911	NOT
CEP63	-0.684773	0.00255478	NOT
BFAR	-0.405219	0.00255763	NOT
GNB2	-0.464583	0.00255763	NOT
SMAD5	-0.752439	0.00255763	NOT
PSMA2	0.307197	0.00255763	NOT
ATXN7L1	-0.806101	0.00255763	NOT
NEK9	-0.724908	0.00256246	NOT
EIF2AK4	-0.599449	0.00256246	NOT
TRAPPC3	-0.794201	0.00256687	NOT
DCAF11	-0.354273	0.00256808	NOT
PP14571	0.918375	0.00256808	NOT
DPM1	0.526339	0.00257699	NOT
TAOK2	-0.781622	0.00257839	NOT
DNAJC2	1.11999	0.00258515	up
DISC1	-1.10411	0.00259524	down
RRP15	0.619292	0.00259676	NOT
NKRF	0.683707	0.00259689	NOT
BRIX1	0.980945	0.00259689	NOT
C7orf25	-1.01965	0.00259689	down
ZDBF2	1.65041	0.00259689	up
PES1	0.414891	0.00259689	NOT
MADD	-0.741708	0.00259891	NOT
AMMECR1L	0.613013	0.00260473	NOT
RNF214	-1.08704	0.00260633	down
EPT1	1.17046	0.002609	up
CYFIP2	-0.823992	0.00261897	NOT
ZNF749	1.09883	0.00261897	up
THAP9-AS1	1.18284	0.00261897	up
RFC1	-0.976901	0.00261897	NOT
FLOT2	-0.754493	0.00262538	NOT
CXorf40B	0.751238	0.00262538	NOT
USP10	-0.693514	0.00262538	NOT
HAUS2	1.11369	0.00262538	up
NCK1-AS1	-1.49291	0.00262836	down
MVD	1.95465	0.00263943	up
CCP110	-0.807669	0.002641	NOT
RPL22L1	0.914388	0.00264394	NOT
SCML1	1.50714	0.0026467	up
LXN	1.16662	0.00264764	up
UFC1	-0.327799	0.00265219	NOT
NBAS	-0.757549	0.00265219	NOT
DDI1	0.919187	0.00265475	NOT
LOC100499489	1.6733	0.00266007	up
SRSF2	0.898427	0.00267005	NOT
HK1	-0.817319	0.00267083	NOT
POLK	-0.47057	0.00267083	NOT
BAZ1A	0.296059	0.00267083	NOT
PGAM1	0.79181	0.00267083	NOT
KIAA0922	-1.02414	0.00267083	down
PGRMC1	0.455735	0.00267254	NOT
IRF2	-1.28791	0.00267879	down
ZC3H12C	3.70262	0.0026835	up
UBR5	-0.502267	0.00268367	NOT
CD58	0.51027	0.00269161	NOT
ZNF184	-0.988835	0.0026976	NOT
CCNG2	-1.81194	0.00270213	down
NLK	-0.589726	0.00270213	NOT
VAT1	-0.602861	0.00270474	NOT
C18orf8	0.70338	0.00270577	NOT
RNF19B	1.04244	0.00270577	up
TFG	0.673768	0.00270577	NOT
RNF216	-0.474901	0.00270577	NOT
ZNF512B	-0.731305	0.00271315	NOT
LETM2	1.33853	0.00271393	up
MPP6	1.10978	0.00271965	up
ASXL3	3.02424	0.00273187	up
FKBP15	-1.01042	0.00273344	down
CTNS	0.949387	0.00273344	NOT
UCHL3	0.938393	0.00274388	NOT
ERCC3	-0.439086	0.00274388	NOT
HIST2H3D	-1.10771	0.0027488	down
SYT4	0.551046	0.0027488	NOT
NFYA	0.835116	0.0027552	NOT
CC2D1B	-0.418394	0.0027552	NOT
GRWD1	0.988829	0.0027552	NOT
CLPB	-0.630756	0.00275918	NOT
YTHDF3-AS1	2.59066	0.00276489	up
ST8SIA4	-0.845914	0.00277858	NOT
THUMPD3	-0.592074	0.00277888	NOT
SERP2	-1.09559	0.00277888	down
KIAA0020	0.995734	0.00279019	NOT
RIMBP3	-0.628773	0.00279436	NOT
KCTD5	0.925717	0.00279465	NOT
C9orf91	-0.784972	0.00279465	NOT
KLHL20	-1.14709	0.00279635	down
SLC41A2	1.96187	0.00279635	up
CARD6	-1.26381	0.00279635	down
PTENP1	-0.942794	0.00279635	NOT
LCORL	-0.483624	0.00279635	NOT
JARID2-AS1	2.24892	0.00279635	up
RPS6KB1	0.472591	0.00279635	NOT
ORC1	-1.4883	0.00281129	down
UBXN7	-0.331379	0.00282775	NOT
PSMD2	-0.319651	0.00282775	NOT
TPPP	0.725036	0.00282775	NOT
RPRD1A	-0.657392	0.00282775	NOT
ZKSCAN4	-1.31136	0.00282775	down
HIAT1	0.693141	0.00282815	NOT
ST6GAL1	-1.61592	0.0028301	down
CSNK1A1	-0.296863	0.0028301	NOT
C2orf49	-0.523375	0.00284453	NOT
APOL6	-0.904335	0.00284578	NOT
MTMR2	0.574132	0.00284578	NOT
STX11	1.20521	0.00285145	up
IREB2	-0.659508	0.00286101	NOT
ZNF383	-0.514118	0.0028632	NOT
ENTPD1	-0.681431	0.00286547	NOT
PTEN	-0.754605	0.00286733	NOT
SCAMP2	-0.924828	0.00286995	NOT
GOLIM4	0.992877	0.00287033	NOT
RGS18	-2.39403	0.00287641	down
LOC101927100	1.50787	0.00287887	up
ZNF439	-1.79743	0.00288978	down
MTMR11	1.18274	0.00289923	up
CAPRIN1	-0.77902	0.00290429	NOT
DMXL1	0.913744	0.00290429	NOT
DENND2D	-2.126	0.00290871	down
CYP20A1	0.24604	0.00290951	NOT
ZNF12	0.55694	0.0029132	NOT
ZHX3	-1.31599	0.00291343	down
LRCH4	-1.19851	0.00291359	down
ANXA4	-0.621891	0.00291359	NOT
KITLG	2.68113	0.00291359	up
QARS	-0.456659	0.00291359	NOT
BAG3	1.44573	0.00291367	up
UBE2Q1	-0.595835	0.00291474	NOT
ATG12	0.596575	0.00292723	NOT
ALS2	-0.964577	0.00292873	NOT
SNHG16	1.16961	0.00293199	up
TBX21	1.50225	0.00293357	up
ZNF222	0.895682	0.00293357	NOT
C12orf43	-0.619877	0.00293682	NOT
UBN2	-0.965634	0.00293723	NOT
PMM2	1.25717	0.00294188	up
FXR1	-0.556162	0.00294764	NOT
GORASP1	-0.367765	0.00295317	NOT
BLMH	-0.58169	0.00295751	NOT
UBA1	-0.432718	0.00296204	NOT
AATF	-0.830295	0.00296517	NOT
H3F3B	0.581976	0.00296664	NOT
BCL2L11	2.31676	0.00297731	up
TAS2R14	-1.59919	0.00298275	down
DSCR3	-0.712123	0.00298275	NOT
TINF2	-1.0468	0.00298726	down
MAP3K4	-1.06658	0.00298752	down
KCTD2	-0.496513	0.00299295	NOT
PPP1CC	-1.02612	0.00299797	down
SIGLEC8	-1.53253	0.00299797	down
OVCA2	1.69133	0.00299797	up
GSTO2	2.0786	0.00299862	up
PYCR2	-0.440976	0.00300737	NOT
MRPS6	-0.994648	0.00301018	NOT
METTL2B	0.547728	0.00301018	NOT
LBR	-1.22514	0.00301078	down
LOC374443	-0.977353	0.00303795	NOT
GLI1	-0.316236	0.00304253	NOT
IRF5	-1.11387	0.00304406	down
PPP2R2D	0.914254	0.00305077	NOT
TCEANC2	-1.69988	0.00305194	down
MANBA	-0.764818	0.00306209	NOT
STK10	-1.00456	0.00306211	down
SNX17	-0.624432	0.00306263	NOT
CYB561D2	-0.794644	0.00307118	NOT
IFNAR2	-0.765456	0.00307305	NOT
CCSER2	-0.854687	0.00307312	NOT
HIF1A	1.30703	0.00307312	up
EMR2	0.812133	0.00307312	NOT
LRRC17	-0.543292	0.00307777	NOT
GOT1	1.0039	0.00307777	up
ZNF248	-1.01025	0.00307777	down
ADH5	-0.541527	0.00307777	NOT
PPP1R3B	-1.76466	0.00307957	down
MTM1	-0.73677	0.00307957	NOT
RGL1	2.11264	0.00307957	up
RAP1GDS1	-0.420804	0.00307957	NOT
SP110	-1.32126	0.00307957	down
DDX42	-0.632042	0.00307957	NOT
SEH1L	1.10635	0.00308671	up
POLR1C	1.27314	0.00309258	up
LINC00657	-0.797828	0.00309259	NOT
IMPAD1	0.414733	0.00310374	NOT
EXOC3	-0.535288	0.00310374	NOT
AMBRA1	-1.16424	0.00311219	down
EZR	1.05106	0.00311721	up
PITRM1-AS1	1.29551	0.00313471	up
BAG1	0.512832	0.0031394	NOT
FBXO18	-0.483031	0.00314455	NOT
RNF14	-0.484916	0.00314455	NOT
LINC00346	1.74238	0.00314455	up
FARP2	0.792047	0.00314749	NOT
TMEM57	-0.307602	0.00314774	NOT
WDR4	1.34541	0.00314774	up
TMEM164	-0.991236	0.00315075	NOT
LOC100506860	2.46423	0.00315768	up
ETV3	0.924777	0.00315768	NOT
LINC00152	1.94397	0.00317303	up
LRRC40	0.801171	0.00317351	NOT
ZNF148	-0.901549	0.00317435	NOT
RAB12	-0.648429	0.00317435	NOT
PTGER2	3.53471	0.00317741	up
HIST1H2AM	-0.961583	0.00318029	NOT
RGS14	-1.03964	0.00318029	down
SLC35A1	-0.816487	0.00318166	NOT
COPS8	0.347016	0.00319722	NOT
XRN2	-0.624014	0.00319775	NOT
ZFP28	0.846945	0.00319775	NOT
SUPT6H	0.366954	0.00319775	NOT
FBXO11	0.714732	0.00319775	NOT
KAT8	-0.753679	0.00319775	NOT
ALOX5AP	-0.630873	0.00322314	NOT
TMEM63B	0.665336	0.00322314	NOT
QRICH1	-0.370467	0.00323093	NOT
CCT3	-0.378966	0.00323337	NOT
DDA1	0.49418	0.00324195	NOT
SAMD4B	1.0422	0.00324907	up
ERRFI1	2.3617	0.00325053	up
HS1BP3	-0.706934	0.00325653	NOT
NUP98	0.507076	0.00325691	NOT
APEH	-0.615725	0.00328928	NOT
COA3	-0.600406	0.00329949	NOT
KLHDC10	-0.772084	0.00330031	NOT
ZNF841	0.930778	0.00330031	NOT
MCL1	0.568673	0.00330031	NOT
UNC119B	-0.488484	0.00331448	NOT
WDR48	-0.623275	0.0033179	NOT
HOOK3	0.526381	0.00332411	NOT
IL1RAP	1.05207	0.00332411	up
CKLF	-0.646241	0.00332411	NOT
OR2A4	1.09503	0.00332411	up
DONSON	0.905518	0.00332411	NOT
SH2D2A	4.4229	0.00332411	up
DKFZP586I1420	-1.34511	0.00332411	down
EIF1AD	0.911767	0.00333592	NOT
KIAA0430	-1.05323	0.00334724	down
EIF3K	-0.374972	0.00334724	NOT
RRP12	1.97424	0.00334827	up
VGLL4	-0.835901	0.00334827	NOT
SYNPO2	1.33716	0.00334827	up
CRY2	0.921767	0.00334827	NOT
OR13C9	-0.65752	0.00334827	NOT
PUM1	-0.321251	0.00335334	NOT
THYN1	-0.611443	0.003366	NOT
HYAL2	-0.489274	0.00337149	NOT
LOC646719	0.615175	0.00337547	NOT
ZNF606	-1.27166	0.00337547	down
CBFA2T2	-0.79329	0.0033806	NOT
ZNF646	0.49245	0.00338198	NOT
B4GALT5	1.53887	0.00338845	up
PRPF6	-0.561614	0.00339131	NOT
FOSL2	1.60697	0.00339365	up
USP39	-0.390249	0.00339365	NOT
BAP1	-0.279049	0.00339546	NOT
MRPS26	-0.668787	0.00339846	NOT
SPAG1	1.4214	0.00342402	up
SETDB1	-0.969612	0.00342402	NOT
PRNP	1.43647	0.00342612	up
SLC7A1	1.45523	0.0034286	up
FBXO30	1.1888	0.00344547	up
TNKS	-0.745685	0.00344742	NOT
ZC3HAV1	-0.431995	0.00344857	NOT
C1orf186	-1.07522	0.00344857	down
PRPF4	1.16871	0.00345247	up
MAN1A1	-0.530633	0.00345247	NOT
TXK	1.40826	0.00346045	up
TCEAL8	-1.15909	0.00346308	down
NMRAL1	-0.638504	0.00346308	NOT
YWHAB	-0.594919	0.00346844	NOT
CCR4	-2.3379	0.00346954	down
REPIN1	-1.16524	0.00346954	down
MKRN2	0.417664	0.00347295	NOT
MOCS3	0.805239	0.00347436	NOT
DDX50	0.690376	0.00347604	NOT
LOC728743	-0.904148	0.0034884	NOT
C20orf196	-1.00126	0.00348871	down
NSDHL	1.36931	0.00349107	up
GNPAT	-0.686503	0.00349121	NOT
SIGLEC6	-1.11475	0.00349121	down
SNAPC3	-0.676673	0.00349121	NOT
ING4	-0.828731	0.00349235	NOT
TFAP4	-0.469544	0.00349438	NOT
LINC00467	1.27992	0.00349483	up
GAN	1.15629	0.00349954	up
SNX22	1.12072	0.0035031	up
HMGA2	1.04259	0.00352254	up
ASPHD1	1.79096	0.00352685	up
RABEP2	-0.500871	0.00353258	NOT
NCKAP5L	-0.783226	0.00353814	NOT
CNTROB	0.645943	0.00355843	NOT
EYA3	-1.0645	0.00355843	down
ACAP1	-1.15274	0.00355843	down
NRDE2	-0.69501	0.00355844	NOT
ST13	-0.243442	0.00355977	NOT
WDFY4	-0.336674	0.00356271	NOT
TEF	-1.48691	0.00356458	down
SIRT5	-0.700415	0.00356458	NOT
SNIP1	0.619742	0.00356771	NOT
TMEM198	0.595303	0.00357154	NOT
C22orf29	-0.574555	0.00358455	NOT
SUPT20H	-1.44182	0.00358649	down
RNF44	-1.06393	0.00359209	down
MRTO4	0.965957	0.00359209	NOT
UBE2D1	0.975412	0.00359209	NOT
BCAS2	0.471209	0.00359858	NOT
LOC642361	1.93086	0.00360042	up
ZNRF1	-1.02096	0.00361041	down
ARHGEF6	-0.933371	0.00361048	NOT
SPP1	2.99844	0.00362021	up
ADORA2A	3.3275	0.00362021	up
FLT1	1.13273	0.00362154	up
NUDT12	-1.17429	0.00362456	down
OR2L2	-0.820108	0.0036309	NOT
MCTS2P	1.52601	0.0036309	up
HIVEP1	0.99876	0.00364759	NOT
SAMD8	1.17467	0.00364759	up
SLC4A7	0.930736	0.0036492	NOT
ZNF2	-0.723578	0.00365135	NOT
ZNF778	0.661769	0.00365534	NOT
IFNGR1	-0.834197	0.00365728	NOT
KCTD10	0.41314	0.00365768	NOT
TRMT6	1.05521	0.00366913	up
ACTR3	-0.576324	0.00367202	NOT
ICMT	-0.880072	0.00367202	NOT
CYFIP1	-0.612921	0.00367404	NOT
PHC3	-0.71491	0.00367956	NOT
C4orf33	0.933898	0.00368926	NOT
LOC100132077	-0.194736	0.00370828	NOT
EFR3A	0.15806	0.00370828	NOT
PHKG2	-0.416222	0.00370828	NOT
FKBP5	1.66014	0.00370993	up
DNLZ	0.985777	0.00371777	NOT
COPS2	0.681434	0.00372276	NOT
HGD	1.42225	0.00372276	up
CACNB2	1.23784	0.00372957	up
PARP6	0.525902	0.00373482	NOT
OTUD6B	0.520944	0.00374399	NOT
AGAP2	-1.14744	0.0037462	down
PDP2	0.784897	0.00374838	NOT
PITPNC1	0.615789	0.00374838	NOT
BCL2L13	0.596606	0.0037486	NOT
GOLGB1	-0.474652	0.0037486	NOT
ZNF19	-0.860491	0.00375369	NOT
MSX1	0.359649	0.0037641	NOT
MORC3	-0.704342	0.0037654	NOT
NDUFA3	-0.575234	0.0037654	NOT
ZSCAN20	-0.881134	0.0037667	NOT
PLEKHO1	2.08541	0.0037699	up
RHBDD2	0.793027	0.0037699	NOT
ZNF41	-0.787548	0.0037699	NOT
PTPN22	1.46992	0.0037699	up
TTI1	-0.511498	0.0037699	NOT
HIST1H2AE	-1.65595	0.00377102	down
TOB2	0.785594	0.00377451	NOT
RTP4	-2.21464	0.00378965	down
PNPLA6	-0.589383	0.00378965	NOT
ABHD15	-0.962288	0.00379688	NOT
TTC30B	-0.93205	0.00379688	NOT
TOPORS	0.419535	0.00379688	NOT
PKN2	-0.745615	0.00379688	NOT
EIF5A2	0.857411	0.00379688	NOT
RHOT1	-0.725414	0.00379688	NOT
DNAJC5	-0.647197	0.00379817	NOT
TOR4A	-1.18016	0.00380684	down
TADA3	-0.789722	0.00381738	NOT
CYTIP	1.67954	0.00382025	up
SPATA12	-1.6275	0.00382025	down
INTS8	-0.868394	0.00382025	NOT
LMO4	-1.79027	0.00382025	down
FBXO38	-0.427924	0.00382723	NOT
ARMC6	-0.496549	0.00387289	NOT
EFNA4	-1.61239	0.0038736	down
GRAMD3	1.79775	0.0038736	up
MAT2B	-0.8798	0.0038736	NOT
TAF9	0.845191	0.0038736	NOT
TEX41	0.183574	0.0038736	NOT
ZYX	1.60485	0.0038736	up
KDM5A	-0.606148	0.0038736	NOT
ALOX15	2.04873	0.0038736	up
PXDC1	2.96897	0.00388746	up
GAS2L3	-0.869343	0.00389143	NOT
SFPQ	0.824527	0.00390111	NOT
CATSPER2	0.814539	0.00392038	NOT
FAM120A	-0.506778	0.00393007	NOT
RAD51C	0.502294	0.00393007	NOT
RIC8B	-0.729213	0.00393007	NOT
RRN3P3	0.978255	0.00393691	NOT
DNAJC25	1.07932	0.00395743	up
ILF3-AS1	0.766043	0.00395828	NOT
TGFBRAP1	-1.08796	0.00396557	down
EID1	0.791667	0.00396747	NOT
DNMT1	-0.496795	0.00396858	NOT
LAMTOR2	-0.565962	0.00396858	NOT
ING1	0.866823	0.00396858	NOT
FMN1	-0.452546	0.00399824	NOT
HSD17B7	1.44929	0.00399845	up
ARL8B	1.12838	0.00400278	up
UBIAD1	0.546298	0.00400278	NOT
RGS13	0.802917	0.00400417	NOT
TOMM40L	-0.931007	0.0040082	NOT
AHR	1.6045	0.00401186	up
H2AFZ	-0.351078	0.00402133	NOT
FAM178A	-1.06556	0.00402133	down
GLCCI1	1.59439	0.00402133	up
CXXC5	1.57318	0.00402285	up
PRIMPOL	-0.974588	0.0040248	NOT
RITA1	-1.33626	0.00402873	down
PHLDB2	2.95334	0.00402873	up
UPF2	-1.14145	0.0040385	down
ZNF714	-0.529025	0.0040385	NOT
WBP4	0.953902	0.0040385	NOT
ZNF432	0.829801	0.00404234	NOT
STXBP4	-0.922653	0.00404577	NOT
BNIP3L	-0.610597	0.00405091	NOT
HABP4	0.766088	0.00405091	NOT
GATA1	-0.938848	0.00405091	NOT
ZNF256	0.864571	0.00405091	NOT
TRIP11	-0.482979	0.00405091	NOT
FAM217B	-1.84003	0.00405155	down
PRRC1	-0.475458	0.00405155	NOT
ZNF397	-1.28012	0.00405611	down
ZFYVE1	-0.872945	0.00406365	NOT
GMEB2	1.09597	0.00406584	up
PIK3C2B	-1.01554	0.00407104	down
ADORA2A-AS1	1.44327	0.00407104	up
LINC01160	2.10035	0.00407326	up
CMTR2	-0.749482	0.00407326	NOT
SGK223	1.45364	0.00407326	up
PLEKHG7	1.01057	0.00407326	up
KIF21B	-0.787168	0.00407748	NOT
ACOX1	-0.461092	0.00408023	NOT
STX7	-0.656687	0.00408876	NOT
DZANK1	-1.04866	0.00409931	down
BRI3BP	-0.764285	0.00410173	NOT
VPS33A	-0.832553	0.00411133	NOT
KPNA6	-0.346689	0.00411133	NOT
TRADD	-0.765288	0.00411804	NOT
ENY2	0.294677	0.00411882	NOT
PBRM1	-0.448824	0.00412117	NOT
SLC25A16	1.26829	0.00412508	up
ZCCHC12	2.84018	0.00412508	up
LRRC48	-0.706137	0.00412508	NOT
DCK	-0.78137	0.004128	NOT
TXNDC2	1.28013	0.004128	up
SPEN	0.680481	0.00413523	NOT
POP1	0.737113	0.00414519	NOT
SHC4	3.75979	0.00415842	up
CHST10	-0.887322	0.00416727	NOT
TNS1	-1.15551	0.00417335	down
ARNTL	-1.10661	0.00417335	down
RRAS2	1.07595	0.00418008	up
RAF1	-0.394137	0.00419163	NOT
PSMG2	-0.630973	0.00420082	NOT
CAPN10-AS1	0.445976	0.00421029	NOT
DFFA	-0.544575	0.00422853	NOT
C2orf69	0.41575	0.00424447	NOT
LIMD1	-1.00879	0.00424991	down
GNL3	0.877071	0.00424991	NOT
CYB5RL	-0.825436	0.00425156	NOT
SCLT1	1.38749	0.00426058	up
COL4A3BP	-1.07637	0.00427394	down
HS2ST1	-0.613047	0.00428584	NOT
TMEM203	-0.761521	0.00428687	NOT
IGIP	-1.49687	0.0043027	down
CIRBP-AS1	1.35149	0.00430971	up
THNSL1	-1.13257	0.00430971	down
AHCTF1	0.638349	0.00430971	NOT
ZFYVE9	-0.762132	0.00432369	NOT
CDR2	0.752094	0.00433917	NOT
FAM188A	0.653037	0.0043407	NOT
MMP24-AS1	0.898091	0.0043407	NOT
WIPF2	0.380177	0.00434454	NOT
USP28	-0.632498	0.00438469	NOT
ZNF805	0.641645	0.00439238	NOT
[truncated: 23,288 more rows]

## Sheet: Sheet2
Table S2B
Enrichment analysis of the induced genes in IgE/anti-IgE stimulated human mast cell
Term	Count	PValue	Genes
NF-kappa B signaling pathway	33	3.18e-17	CCL13, CXCL8, BCL2A1, CCL4L2, TNFAIP3, CXCL1, CXCL3, PTGS2, TNF, CXCL2, MALT1, RELB, ICAM1, CCL4, EDARADD, GADD45B, TNFSF14, IL1R1, GADD45A, CFLAR, TRAF1, TICAM1, NFKB1, GADD45G, NFKB2, NFKBIA, CYLD, TRAF3, IL1B, TRAF5, TAB2, MAP3K14, BIRC3
Cytokine-cytokine receptor interaction	54	3.67e-16	CSF2, CXCL8, CSF1, CCL4L2, FASLG, CXCL1, IL1RAP, CXCL3, TNF, CXCL2, CXCL5, LEPR, TNFRSF4, IL11, IL4R, TNFRSF12A, IL1R1, TNFRSF18, IL13, TNFRSF1B, IL1A, IL1B, IL6ST, CCL13, CXCR4, CCL8, CCL7, CXCR3, CCL4, CCL3, CCL2, CCL1, TNFSF18, NGFR, IL31, TNFSF14, TSLP, CD70, CCL20, TNFRSF9, LIF, OSM, TNFRSF10B, INHBA, BMP6, IL3, BMP2, IL6, IL5, CLCF1, TNFSF4, ACKR4, TNFSF9, IL7R
TNF signaling pathway	32	3.19e-15	CEBPB, CSF2, CSF1, TNFAIP3, CXCL1, CXCL3, PTGS2, TNF, CXCL2, CXCL5, ICAM1, CCL2, MAP3K8, JUNB, MAP2K3, JUN, JAG1, CCL20, LIF, VEGFC, CFLAR, TRAF1, TNFRSF1B, NFKB1, NFKBIA, IL6, TRAF3, IL1B, TRAF5, TAB2, MAP3K14, BIRC3
IL-17 signaling pathway	27	5.88e-13	CEBPB, CSF2, CXCL8, TNFAIP3, CXCL1, CXCL3, PTGS2, TNF, CXCL2, CXCL5, CCL7, CCL2, MAPK6, JUN, JUND, CCL20, IL13, NFKB1, NFKBIA, FOSL1, IL6, IL5, TRAF3, IL1B, TRAF5, FOSB, TAB2
MAPK signaling pathway	47	6.15e-12	PTPRR, FLT1, CSF1, PDGFA, FASLG, IL1RAP, TNF, AREG, DUSP16, RELB, RASGRP3, MYC, MAP3K8, MAP4K3, MAP2K3, NTRK1, DUSP4, NGFR, DUSP5, JUN, DUSP2, JUND, GADD45B, IL1R1, GADD45A, DUSP1, VEGFC, RRAS2, NFATC1, DUSP8, NFKB1, DUSP6, EREG, GADD45G, NFKB2, VEGFA, CACNB1, EFNA1, CACNB2, NR4A1, IL1A, KITLG, IL1B, DDIT3, TAB2, MAP3K13, MAP3K14
positive regulation of cell proliferation	62	1.49526e-12	RARG, FLT1, CSF2, CSF1, RTKN2, HTR2B, ADM, FASLG, HTR2A, ETS1, AREG, CXCL5, CDC20, BCL7A, MYC, NAMPT, ITGAV, IL11, TSC22D1, SPHK1, NRG1, ADRA2A, EREG, ADAM17, IL1B, TRAF5, MVD, IL6ST, ATF3, HBEGF, SHC4, ODC1, DOT1L, NOLC1, PDGFA, PTHLH, SDCBP, SERTAD1, HLX, CXCR3, ZNF703, STX4, S1PR2, SLAMF1, EGR4, TSLP, LIF, OSM, VEGFC, BMP6, VEGFA, FOSL1, IL3, BMP2, KITLG, EPGN, IL6, CLCF1, TNFSF4, MDM2, IL7R, …
positive regulation of transcription from RNA polymerase II promoter	99	4.23541e-11	FOXA1, CCNT1, AHR, GABPB1, BACH1, ETS1, TNF, ETS2, MYC, ZC3H12A, NAMPT, JUNB, ZBTB38, RFX2, ARID5A, HOXB9, DDIT3, ATF3, EPAS1, TXK, CREM, GATA3, HIF1A, RLF, NLRP3, JUN, EGR2, JUND, EGR3, JAG1, EGR4, FOXF1, HMGA1, LIF, HMGA2, NFATC1, INHBA, BMP6, NFKB1, FOSL2, NFKB2, NR4A2, FOSL1, NFKBIA, AHI1, NR4A1, BMP2, IL6, RGCC, NR4A3, AGO2, MAFF, ID4, REL, MDM2, CSRNP1, RARG, GMEB2, CITED2, HEY1, KDM6B, KLF…
negative regulation of transcription from RNA polymerase II promoter	81	1.63504e-09	FOXA1, BTG2, RARG, CITED2, BHLHE41, ZBTB21, FHL2, OTUD7B, FASLG, BACH1, PHF6, YBX3, TNF, BACH2, ETS2, HEY1, MYC, TRPS1, JARID2, ZNF587B, TGIF1, KLF10, ZHX2, MSX2, FST, ARID5A, ARID5B, KLF16, HIC1, DDIT3, MAGEB2, ERF, CRY1, TRIB3, EZR, ATF3, PPARD, CEBPB, ZNF274, FOXC1, ZBTB46, ZBTB49, MEPCE, CREM, GATA3, CXXC5, PURB, SDCBP, NFIL3, ZNF749, TBX21, PLAGL1, TDG, SKIL, E2F7, PLK3, JUN, JUND, ZNF140, G…
positive regulation of ERK1 and ERK2 cascade	31	1.92934e-08	CCL13, C5AR1, ALOX15, HTR2B, PDGFA, PTPN22, HMGCR, HTR2A, TNF, ICAM1, DSTYK, CCL8, CCL7, CCL4, CCL3, CCL2, CCL1, TNFAIP8L3, HAVCR2, SLAMF1, NTRK1, JUN, CCL20, NRG1, CFLAR, INHBA, VEGFA, IL1A, BMP2, SPRY2, F2RL1
chemokine-mediated signaling pathway	16	1.18582e-07	CCL13, FOXC1, CXCL8, CCL20, CXCL1, CXCL3, CXCL2, CXCL5, CCL8, CCL7, CXCR3, CCL4, ACKR4, CCL3, CCL2, CCL1
negative regulation of cell proliferation	45	2.21763e-07	BTG3, CDKN1A, BTG2, RARG, BTG1, CXCL8, SERPINE2, TGFB1I1, ZBTB49, ADM, CXCL1, GATA3, PTGS2, ETS1, NDRG1, FGFRL1, PTHLH, ADAMTS1, TRIM24, CYP1B1, PIM2, E2F7, KLF10, NTRK1, JUN, MSX2, DUSP1, TNFRSF9, LIF, OSM, HMGA1, CDC6, INHBA, SOD2, GTPBP4, EREG, FOSL1, IL1A, BMP2, IL6, RGCC, ADORA2A, IL1B, SPRY2, SPRY1
inactivation of MAPK activity	8	9.15739e-06	DUSP4, RGS4, DUSP5, DUSP2, DUSP1, DUSP8, DUSP16, DUSP6
positive regulation of gene expression	43	1.97893e-05	RARG, FOXC1, CSF2, CXCL8, CSF1, CITED2, PTPN22, ETS1, HIF1A, TNF, RELB, HEY1, NFIL3, MYC, ZC3H12A, CCL3, TRIM24, ITGB8, LDLR, IL13, LIF, EIF2AK3, HMGA2, NRG1, SERPINB9, INHBA, TICAM1, F3, BMP6, VEGFA, IL1A, BMP2, IL6, RGCC, IL1B, AGO2, ID4, MDM2, SPRY2, EZR, IL7R, ATF3, PPARD
chemotaxis	17	4.26766e-05	CCL13, CXCL8, CCL20, C5AR1, PLAUR, CXCR4, CXCL1, CXCL2, CXCL5, FOSL1, CCL8, CCL7, CXCR3, ACKR4, CCL3, CCL2, CCL1
positive regulation of membrane protein ectodomain proteolysis	7	5.63932e-05	IL1B, ADAM9, SNX9, SNX33, TNFRSF1B, TNF, ADRA2A
positive regulation of cytokine production	12	6.96763e-05	PTGER4, FGR, IL1A, RGCC, TNFSF4, TXK, CRTAM, PELI1, HTR2B, TNF, ADRA2A, EREG
regulation of cell cycle	30	7.22455e-05	PPP1R15A, CDKN1A, CXCL8, ZBTB49, DOT1L, MYC, PLAGL1, ZNF703, JUNB, SKIL, CDK17, PRNP, JUN, JUND, GADD45B, GADD45A, DUSP1, HMGA2, INHBA, MASTL, MLF1, GADD45G, PER2, ERN1, RGCC, DDIT3, MDM2, HBP1, DTL, BIRC3
NOD-like receptor signaling pathway	23	0.000175	JUN, CXCL8, TNFAIP3, CXCL1, CXCL3, TICAM1, CXCL2, TNF, TANK, NFKB1, NFKBIA, IL6, AIM2, MAP1LC3A, TRAF3, IL1B, TRAF5, NAMPT, CCL2, NLRP3, TAB2, GBP2, BIRC3
Toll-like receptor signaling pathway	16	0.00025	MAP2K3, JUN, CXCL8, CCL4L2, TICAM1, TNF, NFKB1, NFKBIA, IL6, TRAF3, IL1B, CCL4, SPP1, CCL3, TAB2, MAP3K8
Th17 cell differentiation	16	0.000381	JUN, IL4R, IL1R1, NFATC1, GATA3, AHR, IL1RAP, HIF1A, NFKB1, NFKBIA, IL6, IRF4, IL1B, TBX21, IL6ST, NFKBIE
AGE-RAGE signaling pathway in diabetic complications	15	0.000545	JUN, CXCL8, SERPINE1, VEGFC, NFATC1, F3, TNF, NFKB1, ICAM1, VEGFA, IL1A, THBD, IL6, IL1B, CCL2
Chemokine signaling pathway	22	0.000816	SHC4, CCL13, CXCL8, CCL20, CCL4L2, CXCR4, CXCL1, CXCL3, CXCL2, CXCL5, NFKB1, NFKBIA, FGR, CCL8, CCL7, GNG4, CXCR3, CCL4, CCL3, CCL2, CCL1, BCAR1
negative regulation of MAP kinase activity	9	0.000429568	PTPN1, BMP2, RGS2, DUSP1, IL1B, SPRY4, SPRY2, SPRY1, HMGCR
negative regulation of NF-kappaB transcription factor activity	12	0.0013311	NFKBIA, CYLD, AIM2, TRAF3, IRAK2, DDIT3, ZC3H12A, PELI1, NLRP3, TNFAIP3, CYP1B1, HAVCR2
positive regulation of MAP kinase activity	11	0.0015496	KITLG, EPGN, FLT1, IL1B, HTR2B, ADAM9, PDGFA, HTR2A, TNF, ADRA2A, VEGFA
ERK1 and ERK2 cascade	9	0.0016933	PTGER4, DUSP5, MYC, HTR2B, SPRY2, ITGAV, SPRY1, ZFP36L2, DUSP6
positive regulation of interleukin-13 production	5	0.00201343	TSLP, IRF4, TNFSF4, GATA3, IL1RAP
negative regulation of G-protein coupled receptor protein signaling pathway	5	0.00201343	RGS4, RGS2, CXCL8, PLEK, CRY1
positive regulation of glial cell proliferation	6	0.00207184	SLC7A5, IL6, MYC, IL1B, VEGFC, TNF
positive regulation of MAPK cascade	16	0.00243933	MAP2K3, NTRK1, SPAG9, BCAR3, IL11, FLT1, LIF, OSM, PDGFA, TNF, ADRA2A, VEGFA, EFNA1, BMP2, IL6, ROR1
Salmonella infection	25	0.00210898	CXCL8, SNX33, TNF, CYTH3, TUBA1C, TUBB6, MYC, NLRP3, SNX9, MAP2K3, JUN, ANXA2, TNFRSF10B, NFKB1, RHOB, NFKBIA, TUBB2B, IL6, TUBB2A, IL1B, RAB9A, CYCS, TAB2, BIRC3, ARL8B
PI3K-Akt signaling pathway	32	0.00237931	CDKN1A, PHLPP1, FLT1, CSF1, ITGB5, PDGFA, FASLG, AREG, BCL2L11, GNG4, MYC, SPP1, ITGB8, ITGAV, NTRK1, NGFR, IL4R, VWF, OSM, VEGFC, NFKB1, EREG, VEGFA, EFNA1, NR4A1, IL3, KITLG, IL6, MDM2, ITGA5, SGK1, IL7R
FoxO signaling pathway	16	0.00282616	PLK3, CDKN1A, PRKAB2, GADD45B, HOMER1, GADD45A, PLK2, FASLG, SOD2, KLF2, GADD45G, IL6, BCL2L11, MDM2, SGK1, IL7R
JAK-STAT signaling pathway	18	0.00385379	IL11, CDKN1A, IL4R, CSF2, TSLP, IL13, LIF, OSM, PDGFA, SOCS2, IL3, IL6, IL5, MYC, LEPR, STAT4, IL6ST, IL7R
regulation of mitotic cell cycle	9	0.00404535	CDC20, SDCBP, CYLD, CDKN1A, MYC, CKS2, PIM3, SIK1, PIM2
calcium-mediated signaling	11	0.00438036	RCAN1, CXCL8, CXCR3, SPHK1, ACKR4, EIF2AK3, CCL3, HTR2B, CXCR4, TNF, NUDT4
negative regulation of gene expression	24	0.00439128	TGIF1, CDKN1A, CXCL8, CITED2, TIPARP, SFMBT2, PTPN22, WDR35, HIF1A, ADIPOR2, TNF, NFKB1, VEGFA, SLC7A5, BMP2, MYC, ZC3H12A, CCL3, MYADM, REL, ITGB8, LDLR, RCOR1, HAVCR2
regulation of cell shape	15	0.00467768	CCL13, BAIAP2, RND3, RHOB, ICAM1, VEGFA, EPS8, GNA13, FGR, DNMBP, CCL7, CCL3, CCL2, PLEKHO1, EZR
Ras signaling pathway	23	0.00474705	SHC4, NTRK1, NGFR, FLT1, CSF1, RALGAPA1, VEGFC, PDGFA, RRAS2, FASLG, RASAL1, ETS1, ETS2, NFKB1, RASGRP3, VEGFA, EFNA1, KITLG, HTR7, GNG4, REL, ABL2, RGL1
regulation of cell proliferation	15	0.00763403	JUN, IL4R, JUND, JAG1, PTGER2, TNFRSF9, OSGIN1, SLC7A11, NDRG1, SAV1, NFKBIA, SQLE, STAT4, SGK1, JUNB
Th1 and Th2 cell differentiation	12	0.00719897	NFKBIA, JUN, JAG1, IL4R, IL5, TBX21, IL13, STAT4, NFATC1, GATA3, NFKBIE, NFKB1
T cell receptor signaling pathway	12	0.017301	NFKBIA, JUN, CSF2, TEC, IL5, NFATC1, MAP3K8, NFKBIE, TNF, MAP3K14, NFKB1, MALT1
G1/S transition of mitotic cell cycle	9	0.0106457	PLK3, CDKN1A, MYC, PLK2, ID4, RBBP8, PIM2, INHBA, ZNF324
cell cycle	25	0.0132697	DYRK3, TXNL4B, CCNT1, ZBTB49, NEDD9, AHR, RGS2, PIM3, MAP3K8, MAPK6, TSPYL2, PRNP, CENPV, WTAP, DUSP1, SIAH2, TET2, HMGA2, MLF1, PTP4A1, CYLD, RGCC, DDIT3, SIK1, ARL8B
negative regulation of cell growth	12	0.0152998	TSPYL2, DCSTAMP, CDKN1A, BTG1, SERPINE2, SERTAD1, GNG4, OSGIN1, INHBA, ADIPOR2, PPARD, DCBLD2
regulation of actin cytoskeleton organization	9	0.0189761	IL1A, HIP1R, TESK1, PDGFA, NEDD9, BAIAP2, OR2A4, RND3, RHOB
positive regulation of protein secretion	7	0.0190296	IL1A, ADORA2A, IL13, VEGFC, ADAM9, EZR, BMP6
positive regulation of Ras protein signal transduction	5	0.0203827	NTRK1, ITPKB, KITLG, CSF1, NRG1
negative regulation of CREB transcription factor activity	3	0.0225273	MSX2, DDIT3, SIK1
TGF-beta signaling pathway	11	0.021853	TGIF1, BMP2, MYC, FST, ID4, SMAD9, INHBA, FMOD, TNF, BMP6, SMAD7
Enrichment analysis of the downregulated genes in IgE/anti-IgE stimulated human mast cell
Term	Count	PValue	Genes
regulation of transcription from RNA polymerase II promoter	102	7.60647e-13	ZNF573, SMARCAL1, ZNF175, SPI1, GFI1, ZNF292, JADE2, IKZF1, IKZF2, ELK4, ZFP30, ZNF606, SUPT20H, ZNF445, ZNF563, ZNF680, SP110, ZBTB37, PIAS1, ZNF718, ZNF439, HOXB4, HOXB3, ZSCAN26, ZNF710, ZNF397, HOMEZ, ZNF792, ZNF429, ZKSCAN3, ZNF821, ZKSCAN4, PATZ1, NFE2, ZBTB14, PHF12, NFATC3, FOXN2, SMARCA2, FLI1, THAP11, ZNF30, ZNF658, CREBRF, ZNF138, ZNF775, RCOR3, ZNF652, MXD4, ZNF253, ZNF491, ZNF490, ZN…
Herpes simplex virus 1 infection	41	2.79503e-08	ZNF573, ZNF792, ZNF253, SP100, RNASEL, ZNF175, ZNF490, ZNF43, PIK3R3, IFIH1, PPP1CC, ZFP14, CASP8, TBK1, ZFP30, ZNF606, CASP3, ZNF429, ZNF768, ZNF107, ZNF248, ZNF224, ZNF763, ZNF563, ZNF221, ZNF680, SYK, ZNF480, PML, ZNF33B, MAVS, ZNF619, ZNF718, ZNF30, ZNF439, ZNF658, TAB1, ZNF780A, MYD88, IRF9, ZNF850
NOD-like receptor signaling pathway	16	0.000700609	RNASEL, NLRX1, CARD8, CARD6, MAPK14, PYCARD, MAVS, CASP8, TBK1, IFI16, PKN1, TAB1, TLR4, MYD88, IRF9, GBP3
protein ubiquitination	27	0.00191568	WDSUB1, MAGEF1, ASB13, ARRB1, JADE2, IRF2BPL, MED11, RNF214, RNF213, CDC23, VPS11, TRIM68, TRIM47, TRIM21, DCAF12, ARRDC4, RNF44, DTX3L, CRBN, KLHL24, FBXO32, PML, KLHL20, CDC16, TRIM32, RNF166, TRIM34
protein phosphorylation	26	0.00439535	SCYL3, RNASEL, AMHR2, MAML1, PIK3CG, STK10, TBK1, CCND1, CHEK2, STK38, MKNK2, CSK, CAMK2G, MAP3K4, MAP3K1, SYK, MLKL, DYRK1B, PRKAB1, TGFBR2, INCENP, PDIK1L, BTK, PKN1, TRIB2, CDK15
Rap1 signaling pathway	14	0.0156681	RALB, RGS14, PIK3R3, ARAP3, MAPK14, RASGRP2, ADCY7, EFNA4, VAV1, P2RY1, LCP2, RALGDS, SIPA1, F2RL3
Toll-like receptor signaling pathway	9	0.0168874	TLR1, TBK1, CASP8, PIK3R3, IRF5, TAB1, MAPK14, TLR4, MYD88
intrinsic apoptotic signaling pathway in response to DNA damage by p53 class mediator	5	0.0119939	PYCARD, IFI16, CHEK2, PML, BBC3
regulation of cytokine production	6	0.0130171	TLR1, CASP8, GPAM, BTN3A1, BTN3A2, BTN2A3P
response to steroid hormone	4	0.0132421	DAB2, PAQR7, TGFBR2, PPP1R9B
Ras protein signal transduction	8	0.0135686	DOK1, RASSF1, DOK3, RALB, GRAP2, GRAP, RASGRP2, RALGDS
regulation of attachment of spindle microtubules to kinetochore	3	0.0198228	APC, ECT2, KNSTRN
positive regulation of histone H3-K4 methylation	4	0.0322939	KMT2A, MYB, CTR9, DNMT3B
Cell cycle	9	0.0458891	PCNA, CDC23, CCND1, ORC1, CHEK2, CDC16, ORC2, SKP2, SMC3
protein transport	20	0.0436689	ARRDC4, COG8, SLC15A2, DTX3L, LMAN2L, COG4, DENND4C, LCA5, COG2, AGAP2, ARRB1, SNX21, KLHL20, SERP2, DAB2, ACAP1, NUP50, CHMP4C, ATG4C, ECT2
regulation of histone H3-K27 acetylation	2	0.0555573	SPI1, KMT2A
G-protein coupled purinergic nucleotide receptor signaling pathway	3	0.0576531	GPR34, P2RY1, PTAFR
negative regulation of interferon-beta production	3	0.0576531	PYCARD, NLRX1, NMI
negative regulation of viral release from host cell	3	0.0576531	TRIM21, TRIM32, PML
negative regulation of protein binding	6	0.0603573	DAB2, RALB, USP33, DISC1, IFIT1, IFIT2
negative regulation of I-kappaB kinase/NF-kappaB signaling	5	0.0618459	PYCARD, NLRX1, CASP8, CARD8, NR1D1
protein autoubiquitination	6	0.0631848	RNF146, RNF213, DTX3L, TRIM68, KLHL24, TRIM21
