# Supplementary material for: ELK4 exerts opposite roles in cytokine/chemokine production and degranulation in activated mast cells
Source: Front Immunol. 2023 Jul 17;14:1171380. doi: 10.3389/fimmu.2023.1171380 (PMC10389778; doi:10.3389/fimmu.2023.1171380)
Supplement: Supplementary file 9 [file Table_3.xlsx]

## Sheet: TCF near and direct signature
TCF signature derived from paper“Rho-actin signaling to the MRTF coactivators dominates the immediate transcriptional response to serum in fibroblasts. DOI: 10.1101/gad.239327.114”
genes
ARC
ARF2
ARL5B
ARMC9
ARPC4
CCDC45
CHEK2
CHMP5
EEF1B2
EGR1
EGR2
ETF1
FOS
GOLPH3
H2AFJ
HDLBP
HOMER1
IER2
JUNB
KHDRBS1
MOBKL2A
MSRB3
MYO1C
NFE2L2
NR4A1
OGT
OSBP
PER1
PITPNA
PPAT
PPPDE2
RAB11B
RAB21
RAB5A
RAD17
SAMD4B
SHC1
SHOC2
SLMO2
STAT3
SYNGR2
TMEM161A
TMEM33
ZFP36
1110007L15RIK
AAAS
ADO
BRI3BP
DCAF15
DDAH2
DMXL1
DNALC1
EIF4A1
HES7
HPS4
IAH1
JRK
KDM3B
NF1
PATL1
PNMA1
POLI
PSMD1
PTGS2
RAB11FIP3
SENP3
SFI1
SMURF2
TFIP11
TMC6
TSR2
TTLL3
VPS33B
WSB1
ZDHHC8
