# Supplementary material for: ELK4 exerts opposite roles in cytokine/chemokine production and degranulation in activated mast cells
Source: Front Immunol. 2023 Jul 17;14:1171380. doi: 10.3389/fimmu.2023.1171380 (PMC10389778; doi:10.3389/fimmu.2023.1171380)
Supplement: Supplementary file 10 [file Table_4.xlsx]

## Sheet: Sheet1
Table S4A. Related with Figure 6A	The differentially expressed genes in BMMC with IgE-DNP/HSA stimulation(|Log2 FC|≥1,adj-p<0.05)
gene_id	FoldChange	log2FoldChange	p-value	adj-p value	Regulation
1110032A03Rik	0.491748	-1.02401	1.59071e-06	1.19745e-05	Down
1700012B09Rik	9.10741	3.18704	1.28785e-09	1.42792e-08	Up
1700066M21Rik	0.485127	-1.04356	4.23132e-05	0.000252928	Down
1810046K07Rik	62.7293	5.97107	0.00260361	0.0103136	Up
2610008E11Rik	0.442452	-1.17641	0.00238286	0.00951856	Down
2810021J22Rik	0.395117	-1.33965	5.21074e-05	0.000305161	Down
4921524J17Rik	2.12022	1.08422	1.71507e-14	2.74371e-13	Up
4930404N11Rik	0.297963	-1.7468	0.00244567	0.00974602	Down
4930522L14Rik	0.45311	-1.14207	7.68075e-06	5.26329e-05	Down
9130019O22Rik	0.384765	-1.37795	0.000240472	0.00122531	Down
9130023H24Rik	0.402897	-1.31152	1.5181e-08	1.46882e-07	Down
9930012K11Rik	0.340867	-1.55272	0.000366834	0.00179952	Down
A430033K04Rik	0.225662	-2.14776	2.23751e-06	1.6529e-05	Down
AI429214	0.315441	-1.66456	0.00570545	0.0205217	Down
AI467606	0.30226	-1.72614	2.67837e-96	1.51516e-94	Down
AU041133	0.457871	-1.12699	0.000451768	0.0021627	Down
Acrbp	0.468949	-1.0925	0.0100413	0.0334308	Down
Adamts1	10.8914	3.44512	0	0	Up
Adamts9	6.70031	2.74423	6.59974e-12	8.80893e-11	Up
Adcy4	5.67528	2.50469	0.00520665	0.0189429	Up
Adcyap1	59.6122	5.89754	0.00304518	0.0117716	Up
Adm2	53.3042	5.73618	0.00852142	0.0290546	Up
Adora2b	2.43383	1.28323	1.1886e-112	7.28166e-111	Up
Adora3	2.83002	1.50081	7.55334e-257	7.49359e-255	Up
Alkbh4	0.332813	-1.58722	3.9171e-11	4.89878e-10	Down
Angptl2	47.4266	5.56763	0.00109413	0.00477679	Up
Angptl4	0.473116	-1.07974	0.00100449	0.00443793	Down
Ankle1	0.483748	-1.04767	9.77628e-14	1.4973e-12	Down
Aoc2	2.35684	1.23686	3.03692e-07	2.52804e-06	Up
Apold1	13.2057	3.72309	5.67438e-22	1.29392e-20	Up
Arc	9.36675	3.22755	5.55337e-06	3.89175e-05	Up
Areg	1499.61	10.5504	6.54585e-13	9.50006e-12	Up
Arf6	2.02927	1.02096	1.06505e-164	8.32869e-163	Up
Arih2	2.13176	1.09205	5.05773e-121	3.26396e-119	Up
Arl4d	8.65687	3.11385	0.0105195	0.0347877	Up
Arl5b	6.7631	2.75768	0	0	Up
Armc7	0.204188	-2.29203	2.03786e-21	4.57623e-20	Down
Arrdc2	0.414941	-1.26902	2.5365e-11	3.22065e-10	Down
Asb2	0.493315	-1.01942	1.01896e-05	6.79685e-05	Down
Asmt	6.80338	2.76625	0.00441074	0.0163972	Up
Aspa	50.1878	5.64926	0.00666494	0.023521	Up
Atat1	0.464711	-1.10559	8.4215e-10	9.52812e-09	Down
Atf3	36.5125	5.19032	0	0	Up
Atf4	2.13979	1.09747	3.85634e-292	4.34459e-290	Up
Atp6v1e1	2.11598	1.08133	8.23565e-55	3.3278e-53	Up
Axin2	0.436562	-1.19574	1.81967e-13	2.7396e-12	Down
B3galt4	0.334253	-1.58099	0.00024701	0.0012543	Down
BC016579	0.310747	-1.68619	0.0001926	0.00100173	Down
Bbc3	0.339621	-1.558	2.00654e-104	1.18031e-102	Down
Bcat1	4.25522	2.08923	0.00165358	0.00688032	Up
Bcdin3d	0.371126	-1.43002	2.81929e-05	0.000172479	Down
Bcl2a1b	128.616	7.00693	4.41942e-05	0.000262754	Up
Bcl2a1d	44.3339	5.47034	7.30332e-08	6.51613e-07	Up
Bcl2l11	4.22635	2.07941	3.85775e-109	2.32058e-107	Up
Bmf	0.241157	-2.05196	1.47538e-15	2.5572e-14	Down
Brd2	3.01716	1.59319	0	0	Up
Brf2	0.362919	-1.46228	3.97953e-07	3.25162e-06	Down
Btbd19	2.74195	1.4552	4.42102e-53	1.73885e-51	Up
Btg2	33.8513	5.08114	3.86331e-100	2.25258e-98	Up
Btg3	2.01963	1.01409	3.22968e-10	3.76296e-09	Up
Btnl9	0.455489	-1.13451	0.00906946	0.0306169	Down
C030006K11Rik	2.10861	1.07629	3.56412e-18	6.98842e-17	Up
C1s2	17.9958	4.16959	5.25641e-08	4.78622e-07	Up
C3ar1	2.01545	1.0111	3.64614e-82	1.82912e-80	Up
C5ar1	3.41228	1.77074	1.16233e-33	3.41105e-32	Up
C5ar2	2.95288	1.56212	1.63977e-71	7.64881e-70	Up
Calcb	2.16487	1.11428	9.40058e-13	1.34378e-11	Up
Capn7	2.18897	1.13025	2.25821e-90	1.17728e-88	Up
Car2	2.42681	1.27906	0.0103042	0.0341607	Up
Casp2	0.371841	-1.42724	4.19181e-31	1.19072e-29	Down
Cass4	6.18755	2.62937	0	0	Up
Cav1	131.766	7.04184	3.73613e-05	0.000224845	Up
Cbx2	0.371391	-1.42899	0.000199359	0.00103446	Down
Ccdc24	2.07673	1.05431	0.0119712	0.0389966	Up
Ccl1	23.7233	4.56824	9.9478e-94	5.41992e-92	Up
Ccl12	13.5995	3.76548	0.00152362	0.00640777	Up
Ccl2	6.50837	2.7023	0	0	Up
Ccl3	35.6323	5.15511	0	0	Up
Ccl4	31.3473	4.97027	0	0	Up
Ccl7	23.3657	4.54632	0	0	Up
Ccn1	44.0349	5.46057	6.37862e-72	2.99637e-70	Up
Ccng2	0.456135	-1.13247	1.60326e-19	3.33028e-18	Down
Ccno	7.72145	2.94887	1.35441e-16	2.4665e-15	Up
Ccnyl1	2.31276	1.20962	4.4333e-13	6.54121e-12	Up
Ccr1	2.30865	1.20705	2.15925e-188	1.81677e-186	Up
Ccr3	3.89848	1.96291	0.00391276	0.0147146	Up
Ccrl2	4.04063	2.01458	1.12906e-21	2.54834e-20	Up
Cd14	2.7844	1.47736	0.00421976	0.0157312	Up
Cd33	2.68986	1.42753	5.47353e-271	5.77501e-269	Up
Cd69	2.34382	1.22886	0	0	Up
Cd93	3.48219	1.8	0	0	Up
Cdc42ep3	5.75131	2.52389	4.28011e-139	2.99472e-137	Up
Cdk5r1	3.9509	1.98218	0.00168854	0.00698903	Up
Cdkn1a	2.82321	1.49734	0	0	Up
Cdkn1b	0.348745	-1.51976	1.65751e-50	6.1896e-49	Down
Cdkn2aip	0.364176	-1.45729	2.02108e-18	4.03428e-17	Down
Cdkn2b	2.01379	1.00991	9.09559e-09	9.06422e-08	Up
Cebpb	3.37493	1.75486	2.73197e-202	2.35837e-200	Up
Cfap54	3.28738	1.71694	0.00103271	0.00454598	Up
Chac1	20.3641	4.34795	0	0	Up
Chst2	26.9786	4.75374	1.12598e-08	1.10716e-07	Up
Cish	3.92961	1.97438	0	0	Up
Cited2	2.94377	1.55767	0	0	Up
Cited4	0.485984	-1.04102	8.69904e-14	1.33694e-12	Down
Cldn23	22.096	4.46571	0.00128237	0.00551328	Up
Clec2d	0.486353	-1.03993	1.86699e-36	5.78548e-35	Down
Clec4n	4.08059	2.02878	8.63309e-06	5.8436e-05	Up
Clec7a	21.6065	4.43339	0.000102833	0.0005649	Up
Clk2	0.410338	-1.28511	6.00465e-10	6.8697e-09	Down
Clstn3	13.7124	3.7774	0.0149603	0.0468911	Up
Cnr2	0.312234	-1.6793	2.09668e-28	5.58584e-27	Down
Coil	0.428306	-1.22329	6.11357e-07	4.85216e-06	Down
Cpeb2	2.13033	1.09108	4.76953e-58	1.95698e-56	Up
Cpeb4	2.05683	1.04043	2.62159e-71	1.21858e-69	Up
Crem	2.37539	1.24816	4.54442e-40	1.49169e-38	Up
Csf1	10.9503	3.45289	0	0	Up
Csf2	4617.8	12.173	4.95402e-17	9.27588e-16	Up
Csrnp1	10.9959	3.4589	0	0	Up
Ctsc	4.60912	2.20449	0	0	Up
Ctsl	10.3041	3.36515	2.43916e-36	7.52349e-35	Up
Cxcl10	16.2537	4.0227	2.44943e-05	0.000151595	Up
Cxcl14	244.717	7.93497	6.13026e-07	4.85671e-06	Up
Cxcl2	128.739	7.00831	1.81886e-10	2.16665e-09	Up
Cyb561	0.0224824	-5.47506	0.00801367	0.0274997	Down
Cyb561d1	0.436911	-1.19459	5.61035e-26	1.42608e-24	Down
Cyp51	2.20191	1.13876	2.72379e-114	1.69206e-112	Up
Cystm1	3.94017	1.97826	0.00281022	0.0110077	Up
D10Wsu102e	2.33474	1.22326	4.7581e-70	2.18118e-68	Up
D16Ertd472e	2.00865	1.00623	1.23282e-38	3.95872e-37	Up
D930020B18Rik	109.808	6.77883	0.000114721	0.000625809	Up
Dact3	4.38616	2.13296	9.08256e-05	0.000504148	Up
Dclre1c	2.18636	1.12853	2.42973e-28	6.46016e-27	Up
Dffb	0.337452	-1.56724	4.21992e-09	4.41729e-08	Down
Dhrs3	0.415458	-1.26723	3.07836e-07	2.55295e-06	Down
Dhrs9	5.93322	2.56882	0.000181526	0.00095008	Up
Dnah12	3.16567	1.66251	2.18701e-12	3.04122e-11	Up
Dnajb1	7.47276	2.90164	0	0	Up
Dnajb9	3.90118	1.96391	2.67072e-215	2.38285e-213	Up
Dot1l	2.08296	1.05864	4.86308e-127	3.28172e-125	Up
Dpf3	4.97496	2.31468	0.00246983	0.00983935	Up
Dusp1	24.6701	4.62469	0	0	Up
Dusp10	0.33192	-1.59109	3.86756e-08	3.58796e-07	Down
Dusp2	8.28826	3.05107	3.82568e-12	5.23237e-11	Up
Dusp4	7.54909	2.9163	0	0	Up
Dusp5	2.68249	1.42357	9.45917e-120	6.07489e-118	Up
Dusp6	4.79751	2.26229	0	0	Up
Dusp7	0.492512	-1.02177	1.1932e-08	1.1698e-07	Down
Dusp8	2.29373	1.1977	3.49152e-26	8.92619e-25	Up
Duxbl1	156.827	7.29303	1.49498e-05	9.63245e-05	Up
Dynlt1c	0.406214	-1.29969	0.00149174	0.00627968	Down
E430018J23Rik	0.277944	-1.84714	1.72655e-07	1.47228e-06	Down
Efcab9	0.0823951	-3.6013	0.00445084	0.0165186	Down
Efnb2	3.54082	1.82408	1.72074e-171	1.41207e-169	Up
Egr1	8.73713	3.12716	0	0	Up
Egr2	14.2035	3.82817	0	0	Up
Egr3	5.49868	2.45909	0	0	Up
Egr4	22.4812	4.49065	1.63606e-232	1.5104e-230	Up
Ehd4	3.68137	1.88024	0	0	Up
Eid2	0.448421	-1.15707	2.47182e-11	3.14454e-10	Down
Eid2b	0.444323	-1.17032	5.21925e-07	4.17728e-06	Down
Eid3	2.61761	1.38825	7.02191e-22	1.59299e-20	Up
Ell2	3.18561	1.67157	6.88081e-09	6.98804e-08	Up
Emp1	2.35992	1.23874	2.08067e-155	1.53669e-153	Up
Epb41l5	3.2269	1.69015	0.0101638	0.0337371	Up
Epha7	2.23192	1.15829	0.000488323	0.00231766	Up
Erf	2.11124	1.07809	9.76915e-31	2.75151e-29	Up
Ero1a	2.85891	1.51546	0	0	Up
Errfi1	6.72186	2.74886	0	0	Up
Etfbkmt	0.397944	-1.32936	0.0014569	0.0061564	Down
Ets1	2.21515	1.14741	8.25436e-18	1.60429e-16	Up
Ets2	2.54597	1.34822	9.7321e-41	3.23446e-39	Up
Evi2a	2.44438	1.28947	7.54792e-131	5.19907e-129	Up
Exoc8	0.468534	-1.09378	1.41719e-11	1.84526e-10	Down
Exog	0.497868	-1.00616	0.00385874	0.0145279	Down
F3	122.356	6.93495	5.94658e-05	0.000344461	Up
Faah	12.7363	3.67088	0	0	Up
Fam107b	4.09308	2.03319	0	0	Up
Fam110a	5.75767	2.52548	1.40128e-121	9.13166e-120	Up
Fam110c	6.74903	2.75468	0	0	Up
Fam177a2	2.83756	1.50465	0.00640689	0.0227128	Up
Fam72a	2.11958	1.08378	0.00270875	0.010695	Up
Fbxl8	0.409473	-1.28816	3.16457e-06	2.30267e-05	Down
Fbxo30	2.23846	1.16251	4.03915e-59	1.68327e-57	Up
Fbxo32	0.151086	-2.72656	4.25159e-06	3.03385e-05	Down
Fbxo33	2.18951	1.13061	3.17888e-93	1.71093e-91	Up
Fbxo46	0.445748	-1.1657	6.8975e-08	6.16646e-07	Down
Fcrla	0.286613	-1.80282	0.00460743	0.017029	Down
Fdx1	3.12464	1.64369	5.84922e-117	3.72055e-115	Up
Fermt2	2.86716	1.51962	1.23082e-79	6.08271e-78	Up
Fhdc1	6.21683	2.63618	2.47485e-08	2.34168e-07	Up
Fhl2	2.11549	1.08099	2.56291e-21	5.73592e-20	Up
Fkbp7	0.393851	-1.34428	0.00119376	0.00517606	Down
Fkbpl	0.307314	-1.70221	0.000544572	0.00255273	Down
Flrt3	4.95278	2.30824	5.12732e-20	1.0941e-18	Up
Fnip1	2.02908	1.02083	5.68453e-166	4.4716e-164	Up
Fos	36.5726	5.19269	0	0	Up
Fosb	4.42	2.14405	0	0	Up
Fosl1	5.90156	2.5611	3.69871e-59	1.54625e-57	Up
Fosl2	5.87938	2.55566	0	0	Up
Foxc1	3.87922	1.95577	7.29983e-14	1.1258e-12	Up
Foxc2	36.7134	5.19824	0.000538071	0.00253029	Up
Foxd2	0.484151	-1.04647	0.00531669	0.0192852	Down
Frat2	0.0935658	-3.41787	8.93134e-20	1.88466e-18	Down
Frmd4b	2.80713	1.48909	8.4366e-61	3.59475e-59	Up
Frmd6	2.19522	1.13436	1.03389e-20	2.26808e-19	Up
Fst	26.8947	4.74925	3.02148e-21	6.75084e-20	Up
Fzd5	2.26564	1.17992	7.73476e-05	0.000437743	Up
Fzd8	0.493249	-1.01961	0.000385613	0.0018833	Down
Fzd9	204.435	7.6755	3.1183e-07	2.58124e-06	Up
G2e3	0.422573	-1.24273	2.45375e-12	3.40502e-11	Down
Gadd45b	9.69375	3.27705	3.61541e-158	2.71544e-156	Up
Gbp3	2.93041	1.5511	2.71866e-07	2.2745e-06	Up
Gch1	5.25383	2.39337	0	0	Up
Gdf15	10.8006	3.43304	0	0	Up
Gem	11.077	3.46949	4.44753e-68	2.00425e-66	Up
Gfi1	0.404972	-1.30411	3.21298e-18	6.32791e-17	Down
Gimap3	84.7208	6.40464	0.000554122	0.00259292	Up
Gimap5	4.68333	2.22753	2.07549e-253	2.0288e-251	Up
Gimap6	4.61473	2.20625	2.0086e-236	1.88045e-234	Up
Gins3	0.47534	-1.07297	2.27766e-05	0.000141558	Down
Gldc	14.7169	3.87941	1.20283e-05	7.91212e-05	Up
Glipr1	2.18051	1.12466	5.82355e-253	5.65097e-251	Up
Gm10382	4.64856	2.21679	0.000195478	0.00101551	Up
Gm10509	0.330322	-1.59806	2.68705e-14	4.24247e-13	Down
Gm12258	0.194069	-2.36536	9.61498e-11	1.16096e-09	Down
Gm14296	5.38819	2.4298	0.00779352	0.026869	Up
Gm14322	0.326622	-1.6143	0.0042165	0.0157254	Down
Gm33989	0.489578	-1.03039	5.42315e-13	7.92256e-12	Down
Gm3604	0.469108	-1.09201	0.00813444	0.0278638	Down
Gm36375	0.411613	-1.28064	0.00117518	0.00509885	Down
Gm45871	0.378794	-1.40051	0.000221886	0.00113715	Down
Gm46058	0.0814804	-3.6174	8.11634e-07	6.31725e-06	Down
Gm46345	0.014649	-6.09306	0.0010814	0.0047321	Down
Gm46731	0.0212744	-5.55474	0.00620965	0.0220845	Down
Gm46965	0.313264	-1.67455	0.000596189	0.00276158	Down
Gm4847	10.9629	3.45456	0.000278233	0.00139421	Up
Gm51425	0.4696	-1.0905	0.000814568	0.00366459	Down
Gm5165	0.450295	-1.15106	7.48329e-05	0.000425322	Down
Gm614	3.40403	1.76724	1.44368e-20	3.13087e-19	Up
Gm9237	0.149761	-2.73926	0.00369613	0.0140189	Down
Gnai1	3.03952	1.60384	9.9856e-51	3.7394e-49	Up
Gnal	0.276072	-1.85689	1.548e-05	9.93679e-05	Down
Gnmt	0.260824	-1.93885	0.000466685	0.0022237	Down
Got1	2.30137	1.20249	1.52097e-85	7.71748e-84	Up
Gpank1	0.450293	-1.15106	4.48207e-08	4.1178e-07	Down
Gpr146	0.369086	-1.43797	5.19717e-49	1.9086e-47	Down
Gpr171	12.2815	3.61841	0	0	Up
Gpr75	0.26818	-1.89872	0.0029728	0.0115489	Down
Gramd2	53.3268	5.73679	0.00505739	0.0184757	Up
Gspt2	0.353759	-1.49916	0.000302287	0.00150341	Down
Gtpbp8	2.02532	1.01815	2.5508e-14	4.03214e-13	Up
Gzmd	40.1397	5.32696	5.29322e-49	1.93852e-47	Up
Gzme	17.1718	4.10197	1.03971e-06	7.99416e-06	Up
H2bc21	0.433964	-1.20435	6.71102e-09	6.8365e-08	Down
H4c12	0.115366	-3.11571	0.00782549	0.0269537	Down
Haspin	0.343792	-1.54039	1.52437e-06	1.15011e-05	Down
Havcr2	4.40289	2.13845	0	0	Up
Hbegf	36.9419	5.20719	0	0	Up
Hdc	8.86309	3.14781	0	0	Up
Hilpda	2.00045	1.00032	2.16879e-07	1.82944e-06	Up
Hk2	2.42113	1.27568	3.23263e-166	2.57333e-164	Up
Hlx	0.133706	-2.90287	1.74633e-05	0.000110974	Down
Hmgcr	2.50856	1.32686	7.53822e-267	7.82914e-265	Up
Hmgcs1	2.12455	1.08716	1.00165e-159	7.65284e-158	Up
Hmox1	3.43173	1.77894	0	0	Up
Homer1	2.31331	1.20996	2.96299e-18	5.84421e-17	Up
Hps6	0.403835	-1.30816	4.24094e-15	7.0828e-14	Down
Hs3st1	2.41917	1.27451	3.62358e-108	2.16991e-106	Up
Hs3st3b1	17.0275	4.0898	1.83778e-187	1.52697e-185	Up
Hspa1a	30.4019	4.92609	4.74793e-96	2.67453e-94	Up
Hspa1b	44.2334	5.46706	1.25258e-133	8.71821e-132	Up
Hspa4l	2.21377	1.14651	1.15404e-86	5.90071e-85	Up
Hspa5	2.17918	1.12378	0	0	Up
Hspa8	2.10616	1.07461	0	0	Up
Htr1b	8.03286	3.00591	8.25892e-13	1.18954e-11	Up
Icosl	0.414721	-1.26979	2.59785e-08	2.45457e-07	Down
Id3	0.324528	-1.62358	3.92439e-07	3.21249e-06	Down
Ier2	6.12161	2.61391	0	0	Up
Ier3	6.06316	2.60007	0	0	Up
Ier5	6.623	2.72749	0	0	Up
Ifih1	2.01663	1.01195	1.439e-06	1.08817e-05	Up
Ifrd1	3.57823	1.83925	0	0	Up
Igsf3	2.42274	1.27664	0.00020756	0.00107241	Up
Igsf5	0.253932	-1.97749	0.00272714	0.0107517	Down
Il10ra	2.20162	1.13857	5.1417e-283	5.64907e-281	Up
Il13	59.4438	5.89345	0	0	Up
Il16	0.434638	-1.20211	2.99638e-37	9.46173e-36	Down
Il1a	7.2613	2.86023	7.37452e-20	1.56359e-18	Up
Il1b	13.2562	3.7286	1.97257e-18	3.94336e-17	Up
Il1r2	2.57937	1.36702	1.31847e-51	5.00791e-50	Up
Il25	68.9925	6.10837	0.0020017	0.0081703	Up
Il3	1248.57	10.2861	2.86507e-12	3.95928e-11	Up
Il31	2189.75	11.0966	2.92247e-14	4.59778e-13	Up
Il4	4.8402	2.27507	7.0238e-42	2.36991e-40	Up
Il6	22.9347	4.51946	0	0	Up
Il7r	5.41448	2.43682	2.02902e-16	3.66991e-15	Up
Inhba	86.7478	6.43875	3.19567e-12	4.40698e-11	Up
Inka1	0.23144	-2.11129	3.81155e-17	7.1965e-16	Down
Insig1	2.14194	1.09892	1.31318e-123	8.68531e-122	Up
Ints12	2.00637	1.00459	2.39511e-22	5.54714e-21	Up
Irf2bpl	0.293363	-1.76924	1.51685e-55	6.16666e-54	Down
Irgm1	2.46765	1.30314	1.63498e-37	5.18745e-36	Up
Isg15	3.25821	1.70408	1.4344e-05	9.27926e-05	Up
Ism1	879.495	9.78053	1.48973e-11	1.93782e-10	Up
Izumo4	0.385821	-1.374	2.54688e-18	5.06101e-17	Down
Jag2	2.4738	1.30673	0.000271462	0.00136388	Up
Jrk	0.49427	-1.01663	0.0105649	0.0349116	Down
Jun	3.45757	1.78976	0	0	Up
Junb	8.66271	3.11482	0	0	Up
Kcne3	0.492091	-1.023	2.73806e-19	5.65214e-18	Down
Kcnj12	213.648	7.73909	2.3489e-07	1.97635e-06	Up
Kcnj2	0.175575	-2.50984	0.0111393	0.0366187	Down
Kcnk5	3.23244	1.69262	3.37606e-117	2.15776e-115	Up
Kctd11	2.39417	1.25953	7.6322e-39	2.45672e-37	Up
Kctd12	2.84527	1.50856	3.23592e-47	1.16581e-45	Up
Kdm6b	4.96824	2.31273	0	0	Up
Klf3	0.387818	-1.36655	6.71461e-41	2.23719e-39	Down
Klf9	5.20727	2.38053	0	0	Up
Klhl24	0.481497	-1.0544	1.504e-23	3.60255e-22	Down
Klhl42	0.422871	-1.24171	1.67646e-11	2.17009e-10	Down
Krtcap3	0.178594	-2.48524	0.000897087	0.00400197	Down
LOC108167553	0.255326	-1.96959	3.94975e-16	7.01041e-15	Down
LOC114841036	0.388826	-1.3628	0.000328816	0.00162562	Down
LOC115488470	0.303981	-1.71795	1.86732e-05	0.000118267	Down
LOC115488789	0.214269	-2.22251	6.7296e-09	6.85018e-08	Down
LOC118568312	0.424616	-1.23577	1.15356e-08	1.1326e-07	Down
LOC118568585	40.7926	5.35023	0.0156456	0.0486534	Up
LOC118568634	75.3185	6.23493	0.00124254	0.00536483	Up
Lamc2	8.30402	3.05381	1.18058e-23	2.83298e-22	Up
Laptm4b	0.0266893	-5.22759	0.0155577	0.0484251	Down
Lars2	0.199242	-2.3274	2.09585e-23	5.00221e-22	Down
Lbh	3.89456	1.96146	0	0	Up
Lif	20.0587	4.32616	0	0	Up
Lipg	17.1835	4.10295	0.000109822	0.000601304	Up
Lipt2	0.219412	-2.18828	5.70432e-08	5.16575e-07	Down
Lman1l	5.53894	2.46961	0.00174342	0.00719337	Up
Lmo7	0.154347	-2.69575	0.00122497	0.00529585	Down
Loxl2	5.22696	2.38597	0.00128413	0.0055175	Up
Lrrc24	3.87702	1.95495	0.000841303	0.0037772	Up
Lrrc29	0.466113	-1.10125	0.0108143	0.0356648	Down
Lrrc57	2.55889	1.35552	8.39412e-82	4.17946e-80	Up
Lrrc58	2.39449	1.25972	2.79666e-98	1.60947e-96	Up
Lrrc66	4.94274	2.30531	2.83455e-12	3.92526e-11	Up
Lysmd4	0.311049	-1.68479	2.03579e-13	3.04772e-12	Down
M6pr	2.05673	1.04035	2.74983e-195	2.34335e-193	Up
Mab21l1	2.24598	1.16734	1.27419e-71	5.96449e-70	Up
Mafb	72.161	6.17315	0.00119062	0.00516413	Up
Maff	5.91507	2.56439	1.05086e-74	5.09857e-73	Up
Malt1	2.41189	1.27016	3.85004e-221	3.45827e-219	Up
Map10	0.207372	-2.26971	1.08019e-08	1.0645e-07	Down
Map1b	3.16396	1.66173	0.00291743	0.0113604	Up
Map2k3	2.06585	1.04674	5.5112e-164	4.28456e-162	Up
Map3k8	19.9706	4.31981	9.5568e-294	1.09524e-291	Up
Marcksl1	31.2424	4.96543	0	0	Up
Mblac1	0.346997	-1.52701	0.00288524	0.0112614	Down
Mdk	0.146498	-2.77104	0.0027566	0.0108482	Down
Mdm2	4.06027	2.02158	0	0	Up
Med18	0.147476	-2.76145	1.66818e-07	1.428e-06	Down
Mettl6	3.0521	1.6098	1.40119e-150	1.01236e-148	Up
Mex3b	7.27614	2.86317	7.57934e-92	3.9826e-90	Up
Mex3c	4.0133	2.00479	1.10453e-247	1.05637e-245	Up
Mfsd2a	9.90328	3.30791	0.00163069	0.00680214	Up
Mllt11	2.17152	1.11871	9.93733e-10	1.11295e-08	Up
Mmd	2.89047	1.5313	8.58894e-112	5.21376e-110	Up
Mrm2	0.469694	-1.09021	0.00396694	0.0149057	Down
Mrtfa	0.488213	-1.03442	6.98393e-49	2.55067e-47	Down
Ms4a7	3.74097	1.90341	0.000443718	0.00213261	Up
Msantd2	0.454985	-1.13611	9.23886e-10	1.03998e-08	Down
Msl3l2	0.401009	-1.31829	1.91916e-06	1.43012e-05	Down
Mst1r	560.522	9.13063	1.87813e-52	7.27926e-51	Up
Mt1	2.8386	1.50518	9.93865e-259	1.00094e-256	Up
Mt2	3.43848	1.78177	9.15172e-60	3.85009e-58	Up
Mtcp1	0.281206	-1.8303	1.70973e-09	1.87534e-08	Down
Mterf1a	0.44777	-1.15917	0.000751268	0.00341098	Down
Mterf1b	0.306023	-1.70829	9.97548e-07	7.69223e-06	Down
Mterf4	0.417693	-1.25948	4.19861e-05	0.000251163	Down
Mybpc3	0.381049	-1.39195	0.00821156	0.028099	Down
Mycn	6.23955	2.64144	7.88089e-254	7.76063e-252	Up
Myo16	43.9022	5.45622	0.0140774	0.0445371	Up
Nab2	2.54689	1.34874	2.94571e-70	1.35503e-68	Up
Nabp1	3.2979	1.72155	0	0	Up
Napb	0.357336	-1.48465	0.0100073	0.0333344	Down
Ndrg1	5.4653	2.4503	0	0	Up
Nedd9	3.71025	1.89152	0	0	Up
Nemp2	0.436369	-1.19638	5.93563e-06	4.13782e-05	Down
Nfe2	0.326429	-1.61516	2.13237e-45	7.5193e-44	Down
Nfil3	6.91299	2.78931	0	0	Up
Nfkbia	8.04644	3.00835	1.25402e-72	5.97524e-71	Up
Nfkbid	44.0244	5.46023	0	0	Up
Nfkbiz	27.4748	4.78004	0	0	Up
Nkx2-4	116.078	6.85896	8.1518e-05	0.000457773	Up
Nlrp3	2.28536	1.19242	0	0	Up
Noct	10.4563	3.3863	0	0	Up
Nos3	2.62791	1.39391	0.0151419	0.0473415	Up
Notch3	7.14865	2.83767	0.00799093	0.0274358	Up
Nox1	4.63278	2.21188	0.00835372	0.028512	Up
Nppc	43.906	5.45634	0.0128083	0.0412584	Up
Npr3	11.1157	3.47453	0.00825256	0.0282247	Up
Nr4a1	21.3334	4.41504	0	0	Up
Nr4a2	53.4505	5.74013	0	0	Up
Nr4a3	94.7207	6.56561	0	0	Up
Nsa2	2.10031	1.0706	5.03137e-92	2.65425e-90	Up
Nscme3l	0.269813	-1.88997	0.00618603	0.0220239	Down
Nsl1	0.347779	-1.52376	1.78085e-13	2.6842e-12	Down
Nsun6	2.53954	1.34457	3.46583e-37	1.08924e-35	Up
Nts	116.075	6.85891	8.15277e-05	0.000457773	Up
Nuak2	0.148956	-2.74704	2.76768e-11	3.50414e-10	Down
Nudt16	0.498752	-1.0036	8.48882e-09	8.50418e-08	Down
Nupr1	2.20071	1.13797	1.0252e-14	1.67226e-13	Up
Ocln	59.6085	5.89745	0.00300694	0.0116577	Up
Odc1	2.70886	1.43769	0	0	Up
Olfr906	10.7502	3.4263	0.00176887	0.0072893	Up
Olr1	56.3071	5.81525	0	0	Up
Orc1	3.95883	1.98507	6.94048e-108	4.13752e-106	Up
Osbpl5	0.465616	-1.10279	5.81223e-54	2.32734e-52	Down
Osgin1	2.45067	1.29318	1.10125e-158	8.31815e-157	Up
Osgin2	4.0112	2.00403	9.13876e-155	6.71219e-153	Up
Osm	16.1376	4.01236	0	0	Up
Otud1	0.179679	-2.4765	1.11978e-10	1.34962e-09	Down
P2ry10b	5.02047	2.32782	3.2822e-147	2.34589e-145	Up
Pard6g	3.58671	1.84266	0.0118321	0.0386096	Up
Pars2	0.207893	-2.26609	4.19189e-07	3.41567e-06	Down
Pcna	2.20978	1.14391	5.56608e-281	6.01589e-279	Up
Pdcd1lg2	2.18217	1.12577	7.28325e-08	6.50259e-07	Up
Pde12	2.19264	1.13267	8.52075e-38	2.71642e-36	Up
Pdik1l	0.433482	-1.20596	3.69187e-10	4.2827e-09	Down
Peg10	12.742	3.67152	1.04503e-28	2.7953e-27	Up
Pheta1	0.45819	-1.12598	0.00170827	0.00706366	Down
Pheta2	0.44647	-1.16336	1.13285e-06	8.65029e-06	Down
Phf13	0.355101	-1.4937	9.12465e-09	9.08637e-08	Down
Phlda1	15.5004	3.95423	0	0	Up
Pif1	0.316751	-1.65858	1.26591e-08	1.23834e-07	Down
Pik3ip1	0.39306	-1.34718	2.12208e-35	6.41157e-34	Down
Pim1	2.09979	1.07024	3.67235e-247	3.48716e-245	Up
Pim3	3.45558	1.78893	8.5932e-153	6.24251e-151	Up
Pla2g4b	0.121381	-3.04239	0.000265897	0.00133895	Down
Plau	5.06314	2.34003	0	0	Up
Plaur	2.02764	1.0198	2.10598e-08	2.01707e-07	Up
Plek	3.77638	1.917	0	0	Up
Plekho2	2.06448	1.04578	0	0	Up
Plk2	18.0031	4.17017	6.85129e-58	2.80249e-56	Up
Plk3	7.3604	2.87978	0	0	Up
Plpp3	3.05481	1.61108	5.771e-05	0.00033502	Up
Plscr1	2.26129	1.17715	0	0	Up
Pmaip1	4.23499	2.08236	3.99582e-139	2.81061e-137	Up
Popdc3	40.7853	5.34998	0.0149004	0.0467478	Up
Ppp1r15a	9.49614	3.24734	0	0	Up
Ppp1r3d	2.87523	1.52368	2.43917e-18	4.85425e-17	Up
Prag1	3.76318	1.91195	1.89474e-14	3.02023e-13	Up
Prickle1	2.87249	1.5223	1.41516e-22	3.30635e-21	Up
Prox1	14.5745	3.86538	6.72661e-05	0.000385946	Up
Prrg4	5.98277	2.58081	0	0	Up
Psmd5	2.12874	1.09	6.74103e-61	2.88152e-59	Up
Ptafr	0.27226	-1.87694	4.91872e-08	4.50341e-07	Down
Ptgs2	253.933	7.98831	1.0026e-66	4.4577e-65	Up
Ptpn22	3.85237	1.94574	3.28947e-58	1.35808e-56	Up
Ptx3	150.597	7.23455	1.62919e-05	0.000104027	Up
Pxdc1	2.53511	1.34205	2.4349e-131	1.68591e-129	Up
Rab20	2.53843	1.34394	2.15467e-44	7.4789e-43	Up
Rab38	2.21264	1.14577	9.23798e-262	9.37478e-260	Up
Rabgef1	3.22007	1.68709	0	0	Up
Rad52	0.277797	-1.8479	1.28685e-07	1.11886e-06	Down
Ramp3	13.4271	3.74708	5.92482e-21	1.31713e-19	Up
Rasgef1b	36.922	5.20641	0	0	Up
Rasl11a	14.1722	3.825	5.08734e-14	7.91934e-13	Up
Rasl11b	520.694	9.02429	6.37003e-10	7.26895e-09	Up
Rassf5	2.81036	1.49075	0	0	Up
Rbak	0.474657	-1.07504	1.97576e-05	0.000124188	Down
Rbpms2	2.63326	1.39685	2.77578e-09	2.95683e-08	Up
Rcan1	53.8277	5.75028	0	0	Up
Rel	2.98945	1.57988	0	0	Up
Rgcc	213.753	7.7398	1.12556e-35	3.43193e-34	Up
Rgs1	5.74595	2.52255	0	0	Up
Rgs16	48.6223	5.60355	1.6574e-268	1.73492e-266	Up
Rgs2	3.2514	1.70106	0	0	Up
Rhbdf2	2.205	1.14078	5.43963e-95	3.02571e-93	Up
Rhbdl1	0.454032	-1.13913	0.00213061	0.00863548	Down
Rhebl1	0.391541	-1.35276	0.00148515	0.00625786	Down
Rilpl2	5.55509	2.47381	5.75437e-188	4.81123e-186	Up
Rimkla	0.339225	-1.55968	0.000175795	0.000921902	Down
Riox1	2.58225	1.36863	1.02982e-36	3.20618e-35	Up
Ripk2	5.03887	2.3331	2.01878e-258	2.01787e-256	Up
Rnf19a	2.16304	1.11306	4.60734e-43	1.57455e-41	Up
Rnf19b	2.50693	1.32592	6.98089e-200	5.98736e-198	Up
Rnf207	0.355057	-1.49388	0.00987463	0.032975	Down
Rps6kl1	0.19716	-2.34256	0.0089206	0.0301834	Down
Rrad	2.77901	1.47457	7.84333e-06	5.36364e-05	Up
Rsbn1	2.21428	1.14684	5.1997e-33	1.51258e-31	Up
Rsl1	0.408624	-1.29116	0.00280818	0.0110077	Down
Rsrp1	0.410295	-1.28527	1.19033e-189	1.00792e-187	Down
Rubcnl	0.405972	-1.30055	0.0100474	0.0334428	Down
S100a5	6.76482	2.75805	0.0112649	0.0369951	Up
S1pr3	7.25926	2.85982	3.64404e-28	9.63097e-27	Up
Sat1	2.91216	1.54209	0	0	Up
Sbsn	0.415178	-1.2682	0.000220337	0.00113132	Down
Selenoi	2.23351	1.15932	6.22814e-94	3.42136e-92	Up
Sema7a	25.1945	4.65503	1.1842e-18	2.39616e-17	Up
Serpina3f	5.35024	2.4196	4.85771e-121	3.15016e-119	Up
Serpina3g	2.13635	1.09515	1.0521e-287	1.17535e-285	Up
Serpine1	34.1453	5.09362	0	0	Up
Sertad1	2.11129	1.07812	4.88748e-22	1.12412e-20	Up
Sertad3	0.255126	-1.97072	1.48915e-09	1.64288e-08	Down
Sgk1	17.7105	4.14653	2.312e-144	1.64362e-142	Up
Siah2	2.14921	1.10381	3.0852e-31	8.83936e-30	Up
Siglecf	3.68014	1.87976	3.22176e-05	0.000195482	Up
Siglecl1	12.1019	3.59716	5.27151e-05	0.000308313	Up
Skp2	0.453423	-1.14107	3.25911e-06	2.36241e-05	Down
Slamf7	5.84223	2.54652	0.000221285	0.0011345	Up
Slc13a3	94.1417	6.55676	0.000346958	0.00171022	Up
Slc25a20	2.52828	1.33816	5.51615e-38	1.76703e-36	Up
Slc25a27	0.258514	-1.95169	0.00230817	0.00925356	Down
Slc25a28	4.69953	2.23252	2.45046e-221	2.21608e-219	Up
Slc25a30	2.43804	1.28572	5.55573e-22	1.27122e-20	Up
Slc37a2	8.4178	3.07344	1.27228e-09	1.41183e-08	Up
Slc38a1	2.09227	1.06507	1.33569e-180	1.1029e-178	Up
Slc38a2	2.13334	1.09312	1.7903e-88	9.26081e-87	Up
Slc41a1	6.34789	2.66628	6.04136e-74	2.9205e-72	Up
Slc5a3	2.18322	1.12646	1.75009e-07	1.49139e-06	Up
Slc7a11	4.03233	2.01162	7.37776e-27	1.90077e-25	Up
Slc7a3	4.59021	2.19856	4.06855e-05	0.000243856	Up
Slc9b2	29.9145	4.90277	0.00733066	0.0255315	Up
Slco4a1	4.1767	2.06236	6.09668e-171	4.97235e-169	Up
Slx1b	0.436764	-1.19507	0.000161088	0.000850142	Down
Smad7	2.26318	1.17835	4.40788e-36	1.35331e-34	Up
Smug1	0.388196	-1.36514	4.59149e-13	6.76711e-12	Down
Snx21	0.449098	-1.1549	0.00191018	0.00783281	Down
Snx32	0.297678	-1.74818	4.56989e-17	8.5687e-16	Down
Socs2	2.12015	1.08416	7.72873e-82	3.86262e-80	Up
Socs3	12.2612	3.61603	0	0	Up
Spata2l	0.188324	-2.40871	3.85736e-07	3.16346e-06	Down
Sphk1	104.745	6.71074	1.19194e-13	1.81508e-12	Up
Spin4	3.48022	1.79918	9.90169e-08	8.72898e-07	Up
Spp1	3.02436	1.59663	1.12369e-09	1.25427e-08	Up
Spry1	103.628	6.69526	1.30591e-21	2.9425e-20	Up
Spry2	9.68705	3.27606	0	0	Up
Spry4	2.91684	1.54441	8.91716e-05	0.000495588	Up
Sptbn5	2.60412	1.38079	0.00324818	0.0124765	Up
Spty2d1	4.57422	2.19353	0	0	Up
Srgap3	6.93429	2.79375	0.0016412	0.00683954	Up
Srxn1	8.74986	3.12926	0	0	Up
Ss18l1	0.421733	-1.2456	7.5186e-06	5.1575e-05	Down
Ssc4d	0.479949	-1.05905	0.00192194	0.00787375	Down
Stard5	0.483672	-1.0479	4.94199e-05	0.000291089	Down
Sub1	2.21756	1.14897	1.24198e-167	9.94628e-166	Up
Sult2b1	4.02428	2.00873	3.72235e-06	2.67776e-05	Up
Synpo	3.43951	1.7822	0.000166188	0.000874478	Up
Tagap	21.0613	4.39652	0	0	Up
Tceanc	0.397102	-1.33242	7.78574e-05	0.000440254	Down
Tcp10a	6.38102	2.67379	0.00294009	0.0114386	Up
Tcta	0.490976	-1.02628	1.57137e-09	1.73072e-08	Down
Tgif1	4.72643	2.24075	4.69117e-58	1.93079e-56	Up
Thap11	0.410253	-1.28542	6.57066e-13	9.52567e-12	Down
Tigd5	0.25326	-1.98131	0.0156032	0.0485326	Down
Tiparp	2.88802	1.53008	0	0	Up
Tk2	2.47074	1.30494	3.12281e-93	1.68759e-91	Up
Tlcd4	0.332925	-1.58673	0.0129324	0.0415486	Down
Tlr6	0.452854	-1.14288	0.00160062	0.00668928	Down
Tmcc3	4.83054	2.27218	1.5818e-18	3.18131e-17	Up
Tmem140	0.362547	-1.46376	3.23105e-25	8.05884e-24	Down
Tmem156	2.42318	1.2769	1.3546e-116	8.57529e-115	Up
Tmem177	0.319573	-1.64578	1.70863e-06	1.28403e-05	Down
Tmem178	24.4097	4.60938	0.000691543	0.00316141	Up
Tmem38a	0.428697	-1.22197	0.0136628	0.0434699	Down
Tmem81	0.414644	-1.27005	0.000155764	0.000825979	Down
Tmem88	21.02	4.39369	6.77137e-15	1.11686e-13	Up
Tnf	674.175	9.39698	0	0	Up
Tnfaip2	21.2468	4.40918	0	0	Up
Tnfaip6	62.7549	5.97166	0.00248587	0.0098914	Up
Tnfrsf11b	5.16234	2.36803	0.00624428	0.0221778	Up
Tnfrsf9	3.4929	1.80443	7.45146e-05	0.000423876	Up
Tnfsf14	19.7625	4.30469	0	0	Up
Tnfsf8	4.77124	2.25436	0	0	Up
Tnfsf9	19.4598	4.28242	1.4405e-124	9.62314e-123	Up
Tnip3	8.91622	3.15643	0.000233547	0.00119415	Up
Tob2	3.67655	1.87835	0	0	Up
Topors	4.38375	2.13217	0	0	Up
Tor4a	0.470126	-1.08888	8.41467e-46	2.98306e-44	Down
Tox4	2.05158	1.03673	9.80479e-94	5.36399e-92	Up
Trib1	57.2551	5.83933	0	0	Up
Trim13	0.479776	-1.05957	7.16845e-05	0.000409177	Down
Trim6	0.284603	-1.81298	9.71757e-13	1.3876e-11	Down
Trim8	2.56905	1.36124	6.05944e-141	4.2848e-139	Up
Trmt12	0.464118	-1.10744	8.56941e-05	0.000479065	Down
Tsc22d1	2.09365	1.06602	1.02454e-68	4.64854e-67	Up
Tsc22d2	3.61596	1.85438	0	0	Up
Tspan32	0.444052	-1.1712	0.00856198	0.0291704	Down
Ttc30b	0.158729	-2.65536	1.96961e-06	1.46361e-05	Down
Ttc9	13.9904	3.80637	0.0149744	0.0469	Up
Twist1	75.3001	6.23458	0.000964212	0.00427274	Up
Txnip	0.276974	-1.85218	0	0	Down
Ubc	5.91249	2.56377	0	0	Up
Ubl3	2.16468	1.11415	1.40161e-46	5.00887e-45	Up
Ubl4a	0.473307	-1.07915	1.84844e-07	1.57017e-06	Down
Ubox5	0.443487	-1.17304	2.68398e-06	1.97023e-05	Down
Uck1	0.461414	-1.11586	1.22385e-24	3.00181e-23	Down
Uck2	2.62234	1.39085	0	0	Up
Usp17ld	5.02335	2.32865	1.07858e-24	2.66024e-23	Up
Usp38	2.96546	1.56825	0	0	Up
Vamp1	0.342735	-1.54483	6.86309e-09	6.97538e-08	Down
Vcan	2.14239	1.09922	1.28769e-40	4.26896e-39	Up
Vegfa	5.2285	2.3864	0	0	Up
Vhl	0.470777	-1.08689	9.6083e-11	1.16096e-09	Down
Vsir	7.99042	2.99827	0.00116603	0.00506078	Up
Vwa1	3.44941	1.78635	0.000100105	0.000551512	Up
Xcl1	62.766	5.97191	0.00297978	0.0115693	Up
Ybey	0.395347	-1.33881	0.000183639	0.000959627	Down
Ybx2	0.131001	-2.93236	0.00749474	0.0259805	Down
Ypel5	2.75743	1.46332	1.35165e-124	9.07515e-123	Up
Yrdc	2.05657	1.04024	1.11036e-35	3.39337e-34	Up
Zbtb24	0.433364	-1.20635	3.82921e-11	4.79337e-10	Down
Zbtb26	0.237126	-2.07627	1.85754e-13	2.79346e-12	Down
Zbtb3	0.385897	-1.37371	0.0102769	0.0340788	Down
Zbtb37	0.460085	-1.12003	2.87071e-25	7.17355e-24	Down
Zbtb39	0.41169	-1.28037	1.02345e-12	1.45672e-11	Down
Zbtb42	0.440214	-1.18372	5.48298e-08	4.98228e-07	Down
Zbtb45	0.406083	-1.30015	5.40427e-12	7.26434e-11	Down
Zbtb5	0.220785	-2.17929	2.23858e-22	5.19366e-21	Down
Zbtb9	0.274386	-1.86572	0.000552191	0.00258571	Down
Zc3h12a	3.54728	1.82671	6.7812e-99	3.91953e-97	Up
Zc3h12c	3.56465	1.83376	0	0	Up
Zcchc3	0.375742	-1.41219	1.26624e-05	8.28005e-05	Down
Zfand5	2.73588	1.452	7.79324e-279	8.28827e-277	Up
Zfp101	0.417715	-1.25941	4.26354e-07	3.45606e-06	Down
Zfp11	0.374788	-1.41585	0.000911861	0.00406515	Down
Zfp113	0.485415	-1.04271	1.02315e-05	6.81795e-05	Down
Zfp119a	0.433075	-1.20731	0.000494618	0.00234252	Down
Zfp119b	0.163973	-2.60847	5.44419e-09	5.61918e-08	Down
Zfp120	0.464133	-1.10739	1.19487e-12	1.689e-11	Down
Zfp157	0.275563	-1.85955	9.9479e-06	6.64894e-05	Down
Zfp160	0.372348	-1.42527	3.54063e-14	5.53755e-13	Down
Zfp212	0.473744	-1.07782	1.46115e-13	2.21994e-12	Down
Zfp235	0.469277	-1.09149	0.00444645	0.0165069	Down
Zfp248	0.498278	-1.00498	0.0122424	0.0397341	Down
Zfp251	2.26105	1.17699	1.12481e-16	2.06536e-15	Up
Zfp267	0.225104	-2.15134	1.74594e-08	1.68314e-07	Down
Zfp273	0.155458	-2.6854	0.000251537	0.00127388	Down
Zfp280b	0.384685	-1.37825	7.21156e-13	1.04207e-11	Down
Zfp281	2.2827	1.19074	5.94091e-39	1.91695e-37	Up
Zfp296	0.204906	-2.28696	4.81714e-05	0.000284568	Down
Zfp3	0.198577	-2.33223	0.000131394	0.000709194	Down
Zfp319	0.323344	-1.62886	2.33474e-27	6.0859e-26	Down
Zfp322a	0.280721	-1.83279	1.28599e-18	2.59816e-17	Down
Zfp329	0.340461	-1.55444	1.85795e-18	3.72544e-17	Down
Zfp36	14.5161	3.85958	0	0	Up
Zfp36l1	5.13128	2.35932	0	0	Up
Zfp36l2	2.24009	1.16356	2.86406e-293	3.25425e-291	Up
Zfp383	0.139766	-2.83892	0.0053357	0.0193436	Down
Zfp39	0.121539	-3.0405	3.40723e-11	4.28126e-10	Down
Zfp429	0.343193	-1.54291	0.00107721	0.00471845	Down
Zfp442	0.409952	-1.28647	5.22456e-08	4.76047e-07	Down
Zfp455	0.187185	-2.41746	4.5992e-05	0.000272711	Down
Zfp456	0.369442	-1.43658	0.00662381	0.023405	Down
Zfp46	0.296612	-1.75335	1.86736e-14	2.98016e-13	Down
Zfp472	0.217774	-2.1991	1.54336e-17	2.96923e-16	Down
Zfp51	0.449488	-1.15364	3.76972e-12	5.16114e-11	Down
Zfp53	0.291444	-1.77871	1.84293e-14	2.94471e-13	Down
Zfp54	0.237496	-2.07402	4.86161e-09	5.0453e-08	Down
Zfp551	0.156122	-2.67925	5.1309e-09	5.30819e-08	Down
Zfp553	0.261405	-1.93564	2.08754e-12	2.90595e-11	Down
Zfp563	0.316861	-1.65808	2.15761e-05	0.0001346	Down
Zfp57	21.4301	4.42157	2.31981e-47	8.3803e-46	Up
Zfp58	0.328951	-1.60405	0.000219465	0.00112734	Down
Zfp59	0.229391	-2.12412	1.98821e-07	1.68459e-06	Down
Zfp595	0.339434	-1.5588	3.09257e-11	3.89693e-10	Down
Zfp60	0.332986	-1.58647	7.61387e-07	5.95054e-06	Down
Zfp606	0.403088	-1.31083	4.85748e-05	0.000286619	Down
Zfp607a	0.421141	-1.24762	4.7995e-05	0.000283787	Down
Zfp61	0.396095	-1.33608	0.00010206	0.000561117	Down
Zfp617	0.43264	-1.20876	8.15194e-09	8.19757e-08	Down
Zfp623	0.374851	-1.41561	0.000394044	0.00191954	Down
Zfp629	0.419686	-1.25262	6.50136e-15	1.07767e-13	Down
Zfp65	0.489433	-1.03082	7.33199e-07	5.75053e-06	Down
Zfp677	0.356331	-1.48871	4.67671e-08	4.28774e-07	Down
Zfp689	0.348501	-1.52076	0.000140412	0.000752067	Down
Zfp703	12.2149	3.61057	0	0	Up
Zfp708	0.327889	-1.60872	0.00947697	0.0318229	Down
Zfp709	0.360481	-1.472	1.36211e-07	1.17967e-06	Down
Zfp712	0.287068	-1.80053	0.00726582	0.0253359	Down
Zfp715	2.50229	1.32325	2.47733e-52	9.54598e-51	Up
Zfp729a	0.467134	-1.09809	6.54465e-13	9.50006e-12	Down
Zfp729b	0.450826	-1.14936	5.98585e-10	6.85408e-09	Down
Zfp738	0.415928	-1.2656	3.91028e-09	4.10935e-08	Down
Zfp748	0.304604	-1.71499	8.39905e-13	1.20841e-11	Down
Zfp759	0.26218	-1.93137	0.000803011	0.0036224	Down
Zfp760	0.132331	-2.91778	3.79337e-25	9.44366e-24	Down
Zfp763	0.0690847	-3.85549	3.56711e-15	5.97997e-14	Down
Zfp768	0.259674	-1.94523	1.11149e-14	1.80638e-13	Down
Zfp772	2.10263	1.07219	6.89474e-08	6.16646e-07	Up
Zfp780b	0.366866	-1.44667	8.58868e-08	7.61186e-07	Down
Zfp784	0.452929	-1.14264	0.0115913	0.0379732	Down
Zfp788	0.464182	-1.10724	4.33149e-10	4.99851e-09	Down
Zfp799	0.247946	-2.0119	5.37516e-13	7.86975e-12	Down
Zfp810	0.444824	-1.16869	0.0120118	0.0391194	Down
Zfp85	0.0721061	-3.79374	2.21021e-09	2.38494e-08	Down
Zfp866	0.450291	-1.15107	3.55724e-15	5.97096e-14	Down
Zfp867	0.482693	-1.05082	0.00111371	0.00485114	Down
Zfp87	0.25556	-1.96827	4.53181e-11	5.61472e-10	Down
Zfp870	0.200144	-2.32089	3.90839e-08	3.6233e-07	Down
Zfp873	0.261666	-1.9342	1.55713e-05	9.99008e-05	Down
Zfp874a	0.439622	-1.18566	3.16707e-06	2.30323e-05	Down
Zfp874b	0.367377	-1.44467	3.33516e-11	4.19466e-10	Down
Zfp937	0.396785	-1.33357	0.00095748	0.00424574	Down
Zfp939	0.408643	-1.29109	8.79937e-09	8.7954e-08	Down
Zfp94	0.280575	-1.83354	0.00309725	0.011952	Down
Zfp947	0.195865	-2.35207	0.00504997	0.0184587	Down
Zfp948	3.98174	1.9934	1.64961e-96	9.41195e-95	Up
Zfp949	0.431628	-1.21214	5.64435e-06	3.95342e-05	Down
Zfp953	0.371678	-1.42787	1.12118e-06	8.57592e-06	Down
Zfp955a	0.352512	-1.50425	3.46597e-12	4.7649e-11	Down
Zfp955b	0.292866	-1.77169	4.0146e-15	6.71323e-14	Down
Zfp959	0.423851	-1.23837	8.66042e-06	5.85316e-05	Down
Zfp963	0.245817	-2.02435	1.64617e-05	0.000105011	Down
Zfp965	0.173828	-2.52427	0.00417841	0.0156016	Down
Zfp974	0.408168	-1.29277	0.000211027	0.00108947	Down
Zfp975	0.330165	-1.59874	0.000843476	0.0037844	Down
Zfp994	0.494286	-1.01658	1.20795e-08	1.18251e-07	Down
Zfr2	0.41861	-1.25632	0.000970873	0.0042994	Down
Zik1	0.325477	-1.61937	0.00052114	0.00245849	Down
Zkscan14	0.223888	-2.15915	1.08553e-20	2.37744e-19	Down
Zkscan8	0.371596	-1.42819	3.17013e-20	6.83043e-19	Down
Zscan12	0.367817	-1.44294	2.14323e-05	0.000133766	Down
Zscan18	0.483063	-1.04972	0.0099287	0.0331139	Down
Zscan2	0.463495	-1.10937	5.36901e-24	1.3001e-22	Down
Zscan20	0.495773	-1.01225	0.000100189	0.000551747	Down
Zscan22	0.451623	-1.14681	2.58427e-05	0.000159052	Down
Zswim3	0.244102	-2.03444	1.91874e-07	1.62677e-06	Down
Zswim4	6.93846	2.79462	0	0	Up

## Sheet: Sheet2
Table S4B. Related with Figure 6B
Enrichment analysis of the induced genes in IgE-DNP/HSA stimulated BMMC
Term	Count	PValue	Genes
inflammatory response	38	3.12244e-15	CCL12, SEMA7A, IL25, CSF1, C5AR2, C5AR1, PTGS2, CXCL2, TNF, CCL7, CLEC7A, CCL4, ZC3H12A, NFKBIZ, CCRL2, CCL3, C3AR1, CCL2, NLRP3, OLR1, CCL1, S1PR3, CD14, CCR3, HAVCR2, KDM6B, MAP2K3, CCR1, SPHK1, IL13, CXCL10, IL1A, IL6, IL1B, REL, XCL1, NFKBID, CHST2
Cytokine-cytokine receptor interaction	35	7.55506e-14	CCL12, CSF2, IL25, CSF1, TNFRSF11B, CXCL2, TNF, CXCL14, CCL7, CCL4, CCL3, CCL2, CCL1, CCR3, CCR1, IL31, TNFSF14, GDF15, IL10RA, IL1R2, TNFRSF9, IL13, OSM, LIF, INHBA, IL4, CXCL10, IL1A, IL3, IL6, IL1B, XCL1, TNFSF9, TNFSF8, IL7R
IL-17 signaling pathway	19	1.59788e-11	CEBPB, CCL12, JUN, CSF2, IL25, IL13, FOS, PTGS2, TNF, CXCL2, FOSL1, NFKBIA, IL4, CXCL10, IL6, CCL7, IL1B, CCL2, FOSB
TNF signaling pathway	20	5.71102e-11	MAP2K3, CEBPB, CCL12, JUN, CSF2, CSF1, LIF, FOS, PTGS2, TNF, CXCL2, NFKBIA, CXCL10, SOCS3, IL6, IL1B, CCL2, MAP3K8, JUNB, ATF4
positive regulation of gene expression	43	4.78739e-13	PPP1R15A, CEBPB, FOXC1, RAMP3, CSF2, CSF1, CITED2, SERPINE1, TWIST1, PTPN22, NTS, TNF, ETS1, VSIR, NFIL3, ZC3H12A, CCL3, CCL2, SLC38A2, EGR1, HSPA8, NOS3, CAV1, IL13, LIF, INHBA, F3, VEGFA, IL4, IL1A, ADCYAP1, IL6, OCLN, PLSCR1, RGCC, MYCN, ADM2, IL1B, MDM2, SPRY2, IL7R, ATF3, ATF4
negative regulation of cell proliferation	36	1.6232e-12	PPP1R15A, BTG3, BTG2, CDKN1A, PTGS2, TOB2, NDRG1, TNF, NPPC, RASSF5, ADORA3, HMOX1, FNIP1, TGIF1, JUN, CDKN2B, FZD5, NOS3, DUSP1, CAV1, TNFRSF9, LIF, INHBA, PROX1, MYO16, FOSL1, SULT2B1, IL1A, IL6, RGCC, ADORA2B, IL1B, SPRY2, SPRY1, NUPR1, HSPA1A
positive regulation of transcription from RNA polymerase II promoter	62	1.66832e-11	CSRNP1, IL25, CITED2, TNF, ETS1, ETS2, ZC3H12A, DPF3, CCN1, IER5, JUNB, IER2, KDM6B, TSC22D1, IFRD1, PROX1, FOS, IL1A, ADCYAP1, PLSCR1, MYCN, IL1B, ATF3, ATF4, FOXC2, NOTCH3, FOXC1, CEBPB, DOT1L, CREM, TWIST1, SERTAD1, CCL3, NLRP3, EGR1, EGR2, JUN, EGR3, FZD5, ZFP715, EGR4, OSM, LIF, INHBA, VEGFA, FOSL2, NR4A2, IL4, FOSL1, NFKBIA, NR4A1, IL6, MAFB, RGCC, NR4A3, TNIP3, KLF9, MAFF, MDM2, REL, FOSB,…
positive regulation of ERK1 and ERK2 cascade	24	3.21103e-10	CCR1, CCL12, SEMA7A, JUN, RAMP3, RIPK2, C5AR2, C5AR1, PTPN22, HMGCR, VEGFA, IL1A, ADCYAP1, IL6, CCL7, IL1B, CCL4, CCL3, SPRY2, XCL1, CCL2, CCL1, FERMT2, HAVCR2
chemokine-mediated signaling pathway	11	3.36102e-08	CCR1, CXCL10, FOXC1, CCL12, CCL7, CCL4, CCL3, XCL1, CCL2, CCL1, CXCL2
positive regulation of vascular endothelial growth factor production	9	3.4704e-08	IL1A, IL6, ADORA2B, IL1B, C5AR1, C3AR1, PTGS2, NOX1, ATF4
chemotaxis	16	8.30151e-08	CCR1, CCL12, C5AR2, C5AR1, CXCL2, CXCL10, CCL7, CCL4, CCRL2, C3AR1, CCL3, XCL1, CCL2, CCL1, CCN1, CCR3
AGE-RAGE signaling pathway in diabetic complications	14	1.65695e-06	EGR1, CCL12, JUN, NOS3, SERPINE1, TNF, F3, VEGFA, IL1A, IL6, IL1B, PIM1, CCL2, NOX1
MAPK signaling pathway	23	6.2152e-06	DUSP4, MAP2K3, DUSP5, HSPA8, DUSP2, JUN, GADD45B, CSF1, DUSP1, FOS, DUSP8, TNF, AREG, DUSP6, VEGFA, NR4A1, IL1A, IL1B, MAP3K8, CD14, HSPA1B, ATF4, HSPA1A
Toll-like receptor signaling pathway	13	8.79395e-06	MAP2K3, JUN, FOS, TNF, NFKBIA, CXCL10, IL6, IL1B, CCL4, SPP1, CCL3, MAP3K8, CD14
positive regulation of interleukin-6 production	12	1.26433e-05	IFIH1, ADCYAP1, IL1A, IL6, RIPK2, CLEC7A, ADORA2B, IL1B, TWIST1, TNFSF9, CCN1, TNF
NF-kappa B signaling pathway	13	1.45903e-05	GADD45B, TNFSF14, PTGS2, TNF, CXCL2, MALT1, NFKBIA, PLAU, IL1B, CCL4, BCL2A1D, CD14, BCL2A1B
JAK-STAT signaling pathway	14	0.000376484	CDKN1A, CSF2, CISH, IL10RA, IL13, OSM, LIF, SOCS2, IL4, IL3, SOCS3, IL6, PIM1, IL7R
FoxO signaling pathway	11	0.00195769	PLK3, IL6, CDKN2B, CDKN1A, BCL2L11, GADD45B, HOMER1, PLK2, MDM2, IL7R, SGK1
calcium-mediated signaling	8	0.0020454	CCR1, RCAN1, ADORA3, SPHK1, CCRL2, CCL3, TNF, CCR3
negative regulation of cell cycle	6	0.00420394	NR4A1, ADCYAP1, INHBA, NUPR1, PTGS2, ETS1
Th1 and Th2 cell differentiation	7	0.0253624	JAG2, NFKBIA, IL4, NOTCH3, JUN, IL13, FOS
Fc epsilon RI signaling pathway	6	0.0268646	MAP2K3, IL4, IL3, CSF2, IL13, TNF
regulation of cell shape	9	0.0125357	IL6, CCL12, PRAG1, CCL7, CDC42EP3, CCL3, CCL2, FERMT2, VEGFA
positive regulation of calcium ion transport	4	0.0291684	CCR1, HOMER1, CCL4, CCL3
negative regulation of mitotic cell cycle	4	0.0314482	BTG3, BTG2, FOXC1, TNF
negative regulation of GTPase activity	4	0.0338186	ADCYAP1, SPRY2, SPRY1, CPEB2
interleukin-6 production	4	0.0338186	RABGEF1, RIPK2, IL1B, TNF
cell activation	3	0.0345269	CLEC7A, CCL3, TNF
macrophage chemotaxis	3	0.0345269	CCL12, CCL3, CCL2
positive regulation of MAPK cascade	9	0.0355589	MAP2K3, IL6, GADD45B, GDF15, OSM, LIF, TNF, NOX1, VEGFA
G1/S transition of mitotic cell cycle	5	0.0455801	PLK3, CDKN1A, RGCC, PLK2, INHBA
Enrichment analysis of the downregulated genes in IgE-DNP/HSA stimulated BMMC
Term	Count	PValue	Genes
Herpes simplex virus 1 infection	79	8.53891e-68	ZFP689, GM14322, ZFP963, ZFP248, ZFP729A, ZFP763, ZFP768, ZFP729B, ZFP119A, ZFP119B, 9130019O22RIK, A430033K04RIK, ZFP874B, ZFP160, ZFP874A, ZFP120, ZFP563, ZFP442, ZFP760, ZFP39, ZIK1, ZFP975, ZFP810, ZFP974, ZFP456, ZFP455, ZFP939, ZFP937, ZFP94, ZFP617, ZFP607A, ZFP780B, ZFP46, ZFP85, ZFP87, ZFP212, ZFP788, RSL1, ZFP623, AU041133, ZFP748, ZFP867, ZFP866, ZFP708, ZFP949, ZFP61, ZFP947, ZFP60, Z…
regulation of transcription from RNA polymerase II promoter	120	1.08487e-63	ZFP689, ZFP963, ZFP729A, ZBTB24, ZFP329, GFI1, ZFP965, ZBTB26, ZFP606, ZFP729B, ZFP119A, ZFP119B, 9130019O22RIK, A430033K04RIK, ZFP160, ZFP563, ZFP442, ZFP39, ZFP975, 4930522L14RIK, ZBTB39, ZFP974, ZFP456, ZFP455, ZFP3, ZBTB37, MRTFA, ZFP738, ZFP617, ZFP607A, ZFP46, ZSCAN20, ZSCAN22, ZFP296, ZFP212, RSL1, ZFP623, ZFP748, ZFP867, ZFP866, ZFP629, ZFP61, ZFP60, ZBTB5, ZBTB3, ZFP58, E430018J23RIK, ZF…
negative regulation of transposon integration	6	3.42959e-08	ZFP729A, ZFP748, ZFP759, ZFP738, ZFP729B, ZFP595
negative regulation of transcription from RNA polymerase II promoter	34	1.69286e-07	RSL1, GM14322, ZFP248, AU041133, ZFP763, ZFP748, ZFP867, GFI1, ZFP949, ZBTB42, ZFP955A, ZFP955B, ZBTB5, ZFP729B, ZFP709, IRF2BPL, A430033K04RIK, ZFP120, ZFP383, VHL, ZFP101, ZFP810, CBX2, 2610008E11RIK, KLF3, THAP11, EID2, NSCME3L, ZFP46, ZFP296, TXNIP, ID3, ZFP157, GM45871
regulation of transcription, DNA-templated	31	0.000443449	ZFP689, ZBTB24, ZFP768, GFI1, CITED4, ZFP866, ZFP60, ZFP58, SERTAD3, A430033K04RIK, HLX, ZFP54, ZFP120, VHL, ZFP59, ZFP280B, ZKSCAN14, ZFP39, ZIK1, NFE2, ZFP456, FOXD2, SS18L1, MTERF4, MSL3L2, MTERF1B, MTERF1A, ZFP322A, ZFP46, RBAK, ZFP551
endosome organization	4	0.0152017	LAPTM4B, PHETA2, EXOC8, PHETA1
Regulation of p27 Phosphorylation during Cell Cycle Progression	2	0.0458637	CDKN1B, SKP2
termination of mitochondrial transcription	2	0.0487486	MTERF1B, MTERF1A

## Sheet: Sheet3
Table S4C. Related wth Figure 6C, the FPKM mean value in WT/HZ/KO and WT/HZ/KO with IgE-DNP/HSA stimulation
id	WT IgE	WT ctrl	HZ IgE	HZ ctrl	KO IgE	KO ctrl
1700012B09Rik	3.82002	0.522077	5.56982	0.283556	5.37062	0.63154
4921524J17Rik	13.1238	7.72849	12.1224	5.75409	12.9296	6.18758
Adamts1	27.1938	3.11689	25.2359	1.7137	13.8202	1.2941
Adamts9	0.533502	0.0991011	0.838359	0.189829	1.07838	0.0899853
Adcy4	0.230917	0.050744	0.118043	0.019998	0.0976972	0.0300811
Adcyap1	0.0472844	0	0.181865	0.0121677	0.442772	0.00761885
Adm2	0.198653	0	0.115089	0.299815	0.097377	0.0817735
Adora2b	101.311	51.977	78.678	34.5525	88.8587	44.9348
Adora3	130.272	57.4757	124.302	58.0512	116.344	51.5394
Angptl2	0.177365	0.00456467	0.687662	0.0961752	0.498217	0.0385877
Aoc2	1.85935	0.984489	1.92082	0.785458	2.28054	1.27889
Apold1	7.13148	0.674794	2.83976	0.193064	1.91882	0.219586
Arc	0.486632	0.0652607	0.392918	0.044123	0.202369	0.0496433
Areg	5.97605	0	5.30643	0.0170851	5.28227	0.0121055
Arf6	100.892	62.0724	98.6286	59.4759	95.6994	58.9266
Arih2	21.3938	12.5294	17.0683	10.9604	21.9793	10.7229
Arl4d	0.329796	0.0475714	0.126368	0.0296625	0.149708	0.0638561
Arl5b	65.9924	12.1799	65.8664	9.1571	102.385	13.9747
Asmt	0.59898	0.109729	0.386889	0.309364	0.792888	0.416891
Aspa	0.135716	0	0.450131	0.0170982	0.456641	0
Atf3	486.69	16.6454	717.155	9.11172	680.263	21.7502
Atf4	574.589	335.268	537.041	278.214	487.325	298.027
Atp6v1e1	113.435	66.9166	92.9559	72.0877	89.3617	73.6867
Bcat1	0.147021	0.0430572	0.0894636	0.0117156	0.0651585	0.0232737
Bcl2a1b	0.814975	0	0.173331	0	0.124437	0
Bcl2a1d	2.1957	0.0614416	0.767894	0	0.462869	0.0194779
Bcl2l11	8.97332	2.65143	9.75437	3.30249	10.088	2.67929
Brd2	247.452	102.395	220.238	94.2282	194.05	97.6166
Btbd19	14.5989	6.64795	16.8785	5.86072	17.9315	6.20271
Btg2	79.4779	2.93185	58.054	1.47405	42.1204	0.973258
Btg3	13.1588	8.13043	9.04156	6.92172	8.43331	6.8082
C030006K11Rik	15.8061	9.35602	12.1037	10.0452	11.5215	9.92503
C1s2	0.622018	0.0430696	0.577844	0.0845927	0.569643	0.0291217
C3ar1	42.6378	26.4105	36.2386	25.3059	42.4885	27.5816
C5ar1	9.88821	3.62004	4.22426	1.37621	3.79114	1.44721
C5ar2	12.2802	5.19129	4.92905	4.46565	6.39303	4.82421
Calcb	6.14439	3.54323	7.04033	3.27749	9.2522	3.821
Capn7	38.5114	21.9653	35.7648	20.8655	39.9767	21.9644
Car2	0.920844	0.473967	1.88996	3.03793	3.45433	4.01636
Cass4	39.3778	7.94751	13.5314	2.6948	11.582	2.04093
Cav1	0.215396	0	0.300041	0	0.553512	0
Ccdc24	1.57603	0.946724	1.18559	0.901956	0.96948	0.855191
Ccl1	49.9824	2.62278	94.1594	1.99629	108.869	1.61848
Ccl12	3.93917	0.360501	1.99736	0.0775201	1.42711	0.0548813
Ccl2	4347.72	834.029	4343.84	512.857	4137.9	459.157
Ccl3	3671.18	128.629	2297.27	20.047	1881.46	20.2354
Ccl4	3378.66	134.538	1988.81	18.9489	1659.7	19.7201
Ccl7	3525.28	188.422	3890.69	83.0607	3977.16	118.433
Ccn1	9.14462	0.259739	5.12032	0.00485573	6.37291	0.0450857
Ccno	2.80958	0.453447	2.18886	0.446249	1.91087	0.292432
Ccnyl1	3.55948	1.92149	2.51199	1.64977	2.25651	1.75629
Ccr1	100.891	54.5625	78.1893	43.4557	66.3933	33.5383
Ccr3	0.309152	0.0990696	0.425173	0.424693	0.624284	0.350006
Ccrl2	6.21642	1.92192	15.8121	3.0907	27.8904	2.70159
Cd14	1.01484	0.455179	1.54804	0.206611	2.4115	0.341284
Cd33	126.345	58.6355	84.864	41.6424	102.446	33.6286
Cd69	422.598	225.101	474.63	125.686	427.872	194.721
Cd93	406.344	145.686	342.337	123.721	392.893	124.196
Cdc42ep3	25.9444	5.63099	19.2404	5.96385	15.5788	4.43176
Cdk5r1	0.324956	0.102675	0.163163	0.123119	0.314499	0.0908349
Cdkn1a	1023.33	452.552	817.868	299.285	797.261	320.973
Cdkn2b	9.94528	6.16767	7.29566	5.23289	8.99926	5.37083
Cebpb	136.674	50.5664	144.394	39.278	168.588	41.5632
Cfap54	0.183356	0.0697995	0.202771	0.0515611	0.214355	0.0348642
Chac1	108.351	6.63633	48.2206	6.97032	23.2161	5.6101
Chst2	0.284737	0.0132297	0.0850921	0.0128778	0.101421	0
Cish	383.433	121.822	364.018	85.5709	398.504	97.3525
Cited2	427.728	181.402	615.527	200.958	619.136	191.547
Cldn23	0.311803	0.0173265	0.12418	0.0288987	0.025976	0.0418811
Clec4n	2.02568	0.619508	2.99246	0.766555	3.63434	0.928848
Cpeb2	6.0591	3.55106	4.87824	2.84248	4.8018	2.37715
Cpeb4	19.6756	11.9412	14.9757	9.35632	17.128	9.62762
Crem	6.50219	3.41667	5.43604	2.08791	7.3425	2.16213
Csf1	824.772	94.0419	563.733	57.3054	748.751	53.6957
Csf2	17.4253	0	25.04	0	17.0113	0.0235484
Csrnp1	446.249	50.669	479.497	13.7789	467.755	18.6509
Ctsc	119.952	32.4928	96.1518	30.3853	91.9041	29.4023
Ctsl	2.99907	0.363881	3.08776	0.33586	2.88571	0.665116
Cxcl10	0.966118	0.0735503	0.395239	0.0188542	0.420993	0.027441
Cxcl14	0.606741	0	0.115475	0	0.320332	0
Cxcl2	3.12865	0.0303526	8.33647	0	7.02659	0
Cyp51	41.9981	23.8113	40.301	28.3888	44.0535	29.6137
Cystm1	1.0568	0.334685	0.935891	0.514067	1.24228	0.483836
D10Wsu102e	28.757	15.3782	25.7328	17.0145	19.2865	14.9797
D16Ertd472e	12.1755	7.56708	9.46475	6.30804	9.04321	7.1236
D930020B18Rik	0.131838	0	0.0645964	0	0.138774	0.00384438
Dact3	0.633889	0.180592	0.344756	0.198771	0.382414	0.159406
Dclre1c	3.62845	2.07134	2.84489	1.65493	4.33264	1.59527
Dhrs9	0.469272	0.0984769	0.135007	0.0545213	0.201521	0.0318926
Dnah12	0.625214	0.246715	0.830933	0.301508	1.28815	0.332926
Dnajb1	848.562	141.779	567.372	45.7621	502.477	82.1911
Dnajb9	110.156	35.2446	111.248	26.0203	116.269	39.4909
Dot1l	26.9223	16.1367	24.8757	11.951	38.0609	13.6884
Dpf3	0.261749	0.0658734	0.078804	0.0541817	0.176961	0.0718571
Dusp1	91.4331	4.62886	206.926	2.97562	245.492	3.57165
Dusp2	2.47821	0.371647	4.16652	1.22759	3.7256	2.11984
Dusp4	268.812	44.467	208.419	28.4401	224.325	35.6433
Dusp5	74.1373	34.5006	51.0905	9.19474	52.3049	11.4579
Dusp6	142.499	37.0847	98.4878	14.4537	75.4175	16.4697
Dusp8	6.50956	3.54291	5.03318	1.38539	6.17141	2.79946
Duxbl1	0.183384	0	0.100081	0	0.10389	0
Efnb2	11.3798	4.01273	7.13615	3.65817	6.46448	2.69856
Egr1	1748.29	249.83	1860.13	96.9724	1686.48	125.785
Egr2	874.748	76.903	750.281	13.6174	611.985	20.992
Egr3	3076.14	698.455	2653.83	218.628	2976.18	377.51
Egr4	105.962	5.88734	28.5955	0.499829	17.7098	0.455088
Ehd4	120.106	40.7377	81.2061	39.6854	83.5745	32.901
Eid3	18.1481	8.65403	18.7414	3.8327	26.8028	4.27263
Ell2	1.52642	0.598241	1.09416	0.396558	1.08987	0.308598
Emp1	85.4954	45.228	73.7526	28.6063	80.3601	34.2481
Epb41l5	0.0901102	0.0349208	0.0869969	0.0724872	0.0427567	0.0710687
Epha7	0.592128	0.33108	0.359374	0.39451	0.33817	0.218768
Erf	10.5696	6.25099	8.65194	6.21788	11.109	7.51317
Ero1a	648.121	283.032	522.418	227.016	597.492	221.205
Errfi1	227.406	42.2427	126.244	16.047	106.025	18.8519
Ets1	4.6893	2.64386	2.2426	2.26162	1.39354	0.855175
Ets2	14.2453	6.98804	8.11294	4.35125	8.23617	4.8632
Evi2a	73.3961	37.4876	48.2226	30.6194	47.0616	27.5619
F3	0.315809	0	0.272744	0	0.263773	0
Faah	32.1819	3.15358	15.2395	1.80633	20.2184	1.42638
Fam107b	360.033	109.811	247.272	92.4669	275.157	75.9703
Fam110a	17.4321	3.7788	22.3636	2.50497	26.6273	2.61848
Fam110c	110.139	20.3747	91.4977	11.3408	90.4989	11.8768
Fam177a2	0.476059	0.20962	0.245753	1.00502	0.177035	0.28557
Fam72a	1.3419	0.790597	1.40059	0.953116	0.95077	0.720463
Fbxo30	14.9557	8.34077	13.2815	8.79556	13.527	8.66966
Fbxo33	17.9789	10.2507	14.3925	6.95045	14.4393	8.18463
Fdx1	29.796	11.9026	27.2203	8.96632	30.1751	9.21131
Fermt2	20.8253	9.06907	12.9896	6.39558	15.6588	5.00617
Fhdc1	0.421559	0.0847632	0.830709	0.631808	0.695279	0.735683
Fhl2	17.9465	10.5913	6.46813	3.40912	5.66669	3.03706
Flrt3	11.8683	2.9918	6.69038	1.22423	5.33748	0.926407
Fnip1	62.9849	38.7513	48.0464	35.909	63.0036	35.8128
Fos	232.547	7.94529	286.452	1.93927	219.628	3.30089
Fosb	661.424	186.833	701.276	51.8351	800.725	110.893
Fosl1	13.9335	2.94744	8.80876	1.11273	6.99036	1.95153
Fosl2	260.646	55.347	216.277	27.0153	267.593	33.0171
Foxc1	1.94175	0.624526	3.58237	1.34815	3.86551	1.49707
Foxc2	0.90291	0.0308921	1.19531	0.0758123	1.93141	0.04318
Frmd4b	10.7446	4.78028	11.4542	4.65546	12.6425	3.99364
Frmd6	4.90846	2.79176	4.56582	4.39266	5.89098	3.99664
Fst	11.3463	0.527115	10.772	0.220062	11.4535	0.362238
Fzd5	0.700828	0.38592	0.419025	0.461913	0.451207	0.440716
Fzd9	1.27438	0.00759985	1.07036	0.0248634	1.51821	0
Gadd45b	40.8919	5.26523	41.8933	5.681	51.5219	5.72373
Gbp3	2.07176	0.881556	1.52398	0.591421	1.66306	0.584733
Gch1	425.356	101.09	359.43	90.9578	396.454	100.579
Gdf15	83.7573	9.67993	148.251	15.4734	152.042	12.0694
Gem	4.71357	0.530734	7.16226	0.167083	7.95129	0.500751
Gimap3	0.191298	0	0.226592	0.0870983	0.617024	0.230734
Gimap5	72.3369	19.2875	65.3621	20.1346	76.5314	18.4846
Gimap6	84.4918	22.852	105.774	26.7178	131.728	28.0927
Gldc	0.305017	0.0256313	0.316789	0.0137177	0.251897	0.00819253
Glipr1	440.606	252.283	378.762	201.146	353.432	224.09
Gm10382	6.6675	1.79054	6.1517	1.64906	4.97159	1.10066
Gm14296	0.251082	0.0580396	0.0311624	0.0219054	0.0159134	0.0495777
Gm4847	0.28731	0.0327409	0.0331833	0	0.0312007	0
Gm614	18.2988	6.7071	14.4695	4.3324	17.9	4.11913
Gnai1	13.0062	5.34135	18.0371	7.79529	13.3495	7.08189
Got1	56.594	30.7019	32.8181	17.3717	31.6327	19.3945
Gpr171	428.61	43.5721	349.554	25.901	343.77	26.8814
Gramd2	0.0441425	0	0.0226445	0	0.0490509	0.00265123
Gtpbp8	17.1349	10.5611	17.5017	8.58926	17.8648	8.92349
Gzmd	13.3789	0.419035	9.12688	0.152087	6.4105	0.0154986
Gzme	1.46481	0.105975	0.562936	0.055686	0.65609	0
Havcr2	301.171	85.3972	271.113	89.6157	328.209	73.6581
Hbegf	53.7958	1.81585	55.0434	1.07039	57.5847	1.24532
Hdc	379.259	53.4375	151.529	34.2449	103.228	7.07795
Hilpda	9.85983	6.15522	9.57214	5.27081	9.7441	8.52687
Hk2	37.2404	19.2026	35.4937	13.9481	39.5391	18.4381
Hmgcr	75.7857	37.7143	68.5316	39.6278	77.7027	42.8449
Hmgcs1	70.6754	41.5311	61.0301	44.3359	69.9272	46.7434
Hmox1	412.894	150.217	243.633	90.7804	238.162	115.583
Homer1	2.3592	1.27312	1.96069	0.994307	2.89971	1.28676
Hs3st1	73.1254	37.7368	48.8636	31.223	61.1713	25.228
Hs3st3b1	8.15248	0.598118	1.10618	0.0859735	1.3252	0.0657721
Hspa1a	8.71928	0.357895	13.8032	0.35771	12.6096	0.570013
Hspa1b	12.4219	0.35009	18.8322	0.659355	15.8044	0.862545
Hspa4l	34.6056	19.5154	29.0241	18.3789	43.0829	18.1312
Hspa5	1074	615.317	1191.9	399.433	1057.18	623.158
Hspa8	1006.02	596.353	1191.43	605.756	1136.76	770.473
Htr1b	0.824357	0.128367	0.54812	0.0569153	0.559868	0.0125455
Ier2	650.759	132.731	835.385	75.782	652.27	85.5927
Ier3	1855.49	382.062	2251.55	368.28	1911.98	372.541
Ier5	182.813	34.4614	190.807	20.7375	165.916	29.5098
Ifih1	1.84912	1.14409	0.793318	0.746659	0.969067	0.930373
Ifrd1	199.845	69.7261	237.392	48.4613	230.329	70.3745
Igsf3	0.485505	0.249934	0.139892	0.194799	0.0914055	0.0548614
Il10ra	150.099	85.1172	152.795	121.82	181.547	110.192
Il13	935.522	19.643	737.787	8.81684	719.969	12.071
Il1a	3.29326	0.566587	1.06549	0.0617528	0.289243	0.0839772
Il1b	3.74025	0.353572	25.1098	3.24424	29.3469	2.47813
Il1r2	21.374	10.3467	20.86	12.2593	18.1345	8.76475
Il25	0.313743	0	0.239766	0	0.38736	0
Il3	7.11999	0	8.72377	0	4.76746	0
Il31	8.55692	0	8.59622	0	5.69944	0
Il4	33.255	8.57849	37.332	12.1263	35.6051	10.6934
Il6	1052.64	57.2759	1108.87	31.9573	1088.68	39.16
Il7r	1.55842	0.359459	0.687932	0.172107	1.03355	0.16104
Inhba	0.275193	0.00404813	0.269357	0.00245298	0.455996	0.00614937
Insig1	81.064	47.2532	72.1798	58.6054	77.9974	50.2895
Ints12	13.1212	8.16639	13.5049	6.92587	14.2668	6.59565
Irgm1	18.3486	9.28035	4.7731	5.17547	3.93413	5.81532
Isg15	5.02209	1.928	2.09866	1.49515	1.54278	1.64533
Ism1	1.12023	0.00162936	1.3276	0.00291131	1.46639	0.0072712
Jag2	0.765333	0.38622	0.833545	0.394073	0.883545	0.245285
Jun	412.829	149.074	547.069	59.1187	586.49	120.7
Junb	1425.33	205.437	1404.28	119.355	1337.76	114.398
Kcnj12	0.325268	0.00185641	0.161451	0.00120256	0.199035	0
Kcnk5	20.772	8.02252	18.9431	6.96846	16.5164	5.29137
Kctd11	17.1986	8.96716	12.6926	9.29435	12.0922	10.4274
Kctd12	7.33309	3.218	6.41568	3.02732	4.48729	1.90989
Kdm6b	58.6445	14.7343	41.487	10.903	57.7512	12.615
Klf9	125.772	30.1558	127.7	24.0822	138.222	33.7713
LOC118568585	0.176257	0	0.145814	0	0.645327	0.0131206
Lamc2	1.40456	0.21152	0.570633	0.0311419	0.522149	0.0342093
Lbh	105.865	33.9337	100.765	33.9032	107.189	38.4676
Lif	954.979	59.4395	862.93	20.404	757.129	22.3696
Lipg	0.180791	0.0129424	0.0936995	0.0164374	0.0583205	0.0581545
Lman1l	0.532866	0.119618	0.586827	0.0671487	0.986345	0.116227
Loxl2	0.176309	0.0421398	0.0838645	0.0941335	0.161148	0.0491832
Lrrc24	1.0849	0.348249	0.884072	0.234711	0.858787	0.344495
Lrrc57	43.8586	21.4017	35.921	16.219	37.1952	14.7871
Lrrc58	15.1854	7.91723	13.5531	7.10547	13.9073	7.29653
Lrrc66	1.77943	0.450369	2.05736	0.355933	2.36515	0.718516
M6pr	196.431	119.247	191.586	111.727	198.745	122.47
Mab21l1	39.3182	21.8594	23.8207	11.6077	20.1136	11.3545
Mafb	0.103107	0	0.0573888	0.0182313	0.0333194	0.0392947
Maff	10.4833	2.21087	12.8594	1.51511	16.5908	2.7217
Malt1	72.098	37.3169	44.1043	20.9972	61.5731	17.6136
Map1b	0.124756	0.0491565	0.0404312	0.0183561	0.0699747	0.00484867
Map2k3	151.879	91.7921	120.879	84.8365	153.605	79.5105
Map3k8	143.448	8.96992	117.755	3.69522	125.053	4.47321
Marcksl1	102.704	4.10592	87.5469	3.47239	94.4208	2.11701
Mdm2	132.962	40.8837	61.4011	21.9337	53.8913	20.7543
Mettl6	18.4008	7.52694	11.6499	7.27974	13.8934	6.03194
Mex3b	9.60862	1.64834	6.74312	1.83134	6.01652	1.87746
Mex3c	12.9467	4.02754	10.8217	3.75367	9.79527	3.29007
Mfsd2a	0.284728	0.0359982	0.23956	0.0538526	0.0963027	0.0604809
Mllt11	4.98296	2.86392	4.88236	3.24622	4.52895	2.84578
Mmd	19.9647	8.62236	14.1924	6.29235	11.7504	5.96728
Ms4a7	1.27437	0.426565	0.404563	0.510081	0.303118	0.19599
Mst1r	9.2663	0.0206525	10.1648	0.028818	10.618	0.00974096
Mt1	283.282	124.594	357.67	141.088	389.661	211.539
Mt2	79.7773	28.9598	192.473	60.1186	248.632	141.683
Mycn	41.0086	8.20531	37.8978	6.1942	37.6704	8.00564
Myo16	0.0244848	0	0.0295742	0.00610584	0.0601488	0.00517818
Nab2	30.0077	14.7096	22.5289	27.9792	34.2892	27.8238
Nabp1	182.736	69.1707	194.255	82.2486	226.127	90.0127
Ndrg1	145.584	33.2661	174.341	68.9286	280.66	71.1961
Nedd9	225.11	75.7519	199.491	48.7223	233.864	57.0236
Nfil3	38.2523	6.90519	31.4005	2.4511	26.7671	3.71212
Nfkbia	18.5855	2.87851	42.1804	5.67162	46.6301	4.89602
Nfkbid	853.401	24.2063	882.827	9.49223	832.229	10.4617
Nfkbiz	314.17	14.2738	394.537	7.53791	356.932	9.46054
Nkx2-4	0.330996	0	0.230564	0	0.320385	0
Nlrp3	131.618	71.9009	127.32	49.5128	141.113	50.6161
Noct	113.469	13.5512	33.1091	2.84348	30.3384	2.77927
Nos3	0.395088	0.188122	0.233922	0.093755	0.197309	0.112527
Notch3	0.0672555	0.0117102	0.0872171	0.00608655	0.230749	0.00528248
Nox1	0.280962	0.0756108	0.461762	0.0251017	0.420253	0.068895
Nppc	0.203891	0	0.205344	0	0.107319	0
Npr3	0.0580578	0.00655346	0.052186	0.0014385	0.0382505	0
Nr4a1	1210.56	70.847	1133.69	12.2205	1272.74	26.474
Nr4a2	161.154	3.76343	197.74	2.42075	305.523	3.57821
Nr4a3	298.385	3.93324	207.184	0.83565	295.652	1.50347
Nsa2	60.2896	35.8365	50.0409	45.857	44.4172	34.7959
Nsun6	4.23926	2.0844	3.79497	1.66346	4.78014	1.86559
Nts	0.44531	0	0.686788	0	0.821014	0
Nupr1	31.2531	17.7346	33.6381	16.9682	29.254	18.5526
Odc1	223.073	102.811	288.358	68.1263	268.731	99.3173
Olfr906	0.746328	0.0856607	1.34271	0.0216187	0.868021	0.142276
Olr1	75.2422	1.66856	8.57222	0.0139276	6.14155	0.0292528
Orc1	22.674	7.14849	29.2682	2.62139	21.6745	3.25217
Osgin1	103.935	52.9559	104.938	41.2575	88.6128	40.8673
Osgin2	21.2092	6.59891	19.7015	4.4981	20.7069	4.89048
Osm	1251.12	96.809	810.941	39.2456	697.899	44.5419
P2ry10b	22.6805	5.63815	22.1768	4.87977	21.4468	5.0871
Pard6g	0.283143	0.098541	0.119824	0.110997	0.0559907	0.0761151
Pcna	438.011	247.475	420.836	204.378	330.716	219.004
Pdcd1lg2	2.8197	1.61383	3.86593	1.93911	3.09317	3.17456
Pde12	17.4048	9.90913	26.83	10.3554	32.8574	11.5855
Peg10	1.25285	0.122303	0.125725	0.0178055	0.171527	0.0159205
Phlda1	471.568	37.9788	353.171	19.9332	294.374	21.7078
Pim1	232.175	138.044	241.578	163.148	275.086	139.369
Pim3	49.7543	17.9796	56.2712	19.2302	66.5781	18.0165
Plau	405.76	100.061	344.693	66.3999	306.007	67.4827
Plaur	8.41755	5.18082	21.9355	7.63574	45.079	10.1814
Plek	785.316	259.624	767.939	268.691	900.954	326.792
Plekho2	146.317	88.4824	136.637	85.9349	160.535	91.4803
Plk2	5.15542	0.357384	1.29575	0.0817898	0.518236	0
Plk3	775.14	131.495	725.174	75.8465	762.938	87.5346
Plpp3	0.903037	0.369181	0.402828	0.53246	0.617744	0.157782
Plscr1	414.217	228.702	396.173	192.851	399.469	214.384
Pmaip1	34.3491	10.1225	35.4138	7.67855	27.7479	8.60852
Ppp1r15a	551.006	72.4446	522.838	46.8097	561.587	42.5889
Ppp1r3d	4.61115	2.00241	1.32006	2.02222	1.35913	1.30938
Prag1	1.80999	0.601144	1.03769	0.973203	0.871098	0.864464
Prickle1	1.65275	0.718421	2.02689	1.18904	2.1463	0.795824
Prox1	0.111585	0.0095314	0.0288916	0.0164099	0.0387177	0.0107494
Prrg4	54.8854	11.4543	38.1148	5.56747	40.6903	4.97904
Psmd5	59.7049	35.0209	57.0814	26.478	53.031	29.595
Ptgs2	151.607	0.745317	212.394	0.240455	205.964	0.315527
Ptpn22	6.2485	2.02497	7.31018	2.36261	9.62314	2.17155
Ptx3	0.379415	0	0.21402	0.00567691	0.083483	0
Pxdc1	84.4786	41.609	49.2813	31.7246	49.0453	25.2663
Rab20	29.4734	14.4933	28.2237	12.4687	30.8165	15.4163
Rab38	294.502	166.172	243.197	216.811	271.611	167.194
Rabgef1	100.424	38.9371	84.9843	30.4964	117.835	39.2574
Ramp3	3.80238	0.353714	5.38117	0.176645	7.09132	0.0111222
Rasgef1b	37.4423	1.26472	68.2278	0.839178	67.3835	1.48769
Rasl11a	2.98163	0.262741	7.27978	1.46439	11.0649	1.60179
Rasl11b	3.87429	0.00906996	2.81504	0.0222792	3.91501	0
Rassf5	110.21	48.9593	87.7307	42.6126	87.4499	33.539
Rbpms2	3.61685	1.71548	7.89762	4.49338	10.3261	5.03555
Rcan1	653.632	15.1608	647.067	11.9923	535.417	12.0862
Rel	55.1262	23.0211	44.649	16.5556	55.8835	17.2823
Rgcc	18.4426	0.106143	11.9039	0.249865	17.1582	0.198332
Rgs1	989.533	215.001	1148.67	127.735	1013.41	132.562
Rgs16	31.2186	0.80004	17.3592	0.208748	9.60732	0.252481
Rgs2	110.783	42.5356	226.944	53.6955	321.557	81.5189
Rhbdf2	37.942	21.4845	15.4707	17.9711	15.7792	11.4343
Rilpl2	67.4094	15.1519	42.3683	20.7833	38.5405	17.7776
Riox1	18.2305	8.81484	17.9312	9.6109	16.4058	10.1917
Ripk2	47.0105	11.6504	32.1552	7.74116	34.6729	6.19565
Rnf19a	14.7737	8.52716	9.38114	8.4735	9.69637	7.74678
Rnf19b	94.3979	47.0145	147.35	65.1602	211.819	69.8139
Rrad	2.63011	1.18131	2.80593	1.79017	5.79758	3.67269
Rsbn1	7.95023	4.48121	8.52042	4.92102	11.1059	5.84506
S100a5	0.653376	0.120166	1.78421	0.0255018	2.13496	0.218785
S1pr3	2.13055	0.366546	1.60749	0.452493	2.03061	0.522357
Sat1	330.276	141.596	323.55	117.192	289.52	111.357
Selenoi	26.0077	14.5354	24.0926	12.3172	25.4694	11.4167
Sema7a	1.47406	0.0725877	0.998357	0.28558	0.869412	0.222078
Serpina3f	23.5801	5.50304	25.7785	9.82687	31.8551	6.9813
Serpina3g	368.713	215.487	352.092	302.538	381.173	237.961
Serpine1	96.5146	3.52438	123.22	1.9987	130.516	3.3375
Sertad1	25.1557	14.873	19.3095	20.9555	24.767	30.5988
Sgk1	9.08483	0.641323	5.74112	0.502353	4.21739	0.466655
Siah2	19.1509	11.1269	13.8599	9.17045	13.2072	9.79056
Siglecf	1.03968	0.353381	0.639362	0.206742	0.696812	0.04417
Siglecl1	0.701967	0.0730666	0.496876	0.025589	1.04262	0.065759
Slamf7	0.227631	0.048663	0.246921	0.0151716	0.463338	0.0620879
Slc13a3	0.141447	0	0.0646906	0	0.0247996	0
Slc25a20	23.2806	11.4959	20.2853	13.2058	19.4542	12.8756
Slc25a28	74.8224	19.8743	48.8462	20.0634	51.0738	20.9059
Slc25a30	5.81277	2.97604	9.10505	3.828	13.6738	3.41838
Slc37a2	0.626695	0.0932597	0.285751	0.0230438	0.51563	0.0345923
Slc38a1	44.5914	26.6077	37.9559	21.9272	39.2557	23.8394
Slc38a2	55.1374	32.2638	43.933	35.7478	41.6377	32.1515
Slc41a1	6.80421	1.33671	4.28174	1.45479	4.3426	1.65213
Slc5a3	0.807242	0.461525	0.795693	0.630364	1.11626	0.675001
Slc7a11	1.59559	0.493949	1.38382	0.952488	1.64265	0.58084
Slc7a3	0.494956	0.134219	0.274314	0.15054	0.143555	0.0710125
Slc9b2	0.0650295	0.00277093	0.0243485	0.00179576	0.012979	0
Slco4a1	28.2655	8.44888	31.2625	10.6302	45.9487	11.6657
Smad7	11.4013	6.28913	10.1413	5.89405	9.88327	7.14523
Socs2	11.7391	6.91344	6.35958	4.45891	6.12337	3.68591
Socs3	34.4636	3.50724	39.8155	2.04319	31.9969	3.49822
Sphk1	1.00136	0.0118535	0.516765	0.0157399	1.15491	0.0110802
Spin4	1.0184	0.365167	1.1937	0.21049	1.20964	0.132223
Spp1	4.79424	1.98091	2.39124	0.158492	2.61657	0.0549496
Spry1	2.78132	0.0336786	5.51711	0.0131361	11.7837	0.136512
Spry2	31.5169	4.0651	30.8559	2.20175	30.7767	2.75856
Spry4	0.281155	0.120333	0.0547479	0.0134944	0.0494205	0.0217274
Sptbn5	0.15952	0.0763434	0.136886	0.118163	0.200575	0.0540481
Spty2d1	90.1756	24.6089	86.0128	12.8006	86.4772	17.1843
Srgap3	0.091042	0.0163824	0.129268	0.0378701	0.0953206	0.0537698
Srxn1	843.289	120.327	801.084	88.8978	915.507	105.618
Sub1	97.7112	55.014	100.11	55.3858	109.404	63.6376
Sult2b1	1.56996	0.486447	1.31374	0.30925	1.57479	0.44054
Synpo	0.297847	0.108114	0.140868	0.0180953	0.14374	0.0225867
Tagap	139.864	8.29	131.252	2.13804	109.158	3.09406
Tcp10a	0.327597	0.0643331	0.292802	0.284833	0.496646	0.359978
Tgif1	7.6742	2.02528	8.2282	2.27707	8.52116	2.33498
Tiparp	196.797	85.0752	197.782	59	196.371	71.2433
Tk2	39.8342	20.1288	40.2331	22.533	50.0888	21.8893
Tmcc3	1.18156	0.305047	0.977693	0.224372	0.727219	0.143307
Tmem156	27.5898	14.214	10.3165	6.58857	7.03801	3.93733
Tmem178	0.376094	0.01891	0.101269	0.0244993	0.0379075	0
Tmem88	2.26086	0.133543	1.36524	0.14006	2.00443	0.0845212
Tnf	2398.36	4.43851	2428.9	1.80663	1853.68	3.14011
Tnfaip2	46.2787	2.72343	57.0037	4.02486	76.7679	4.17764
Tnfaip6	0.18984	0	0.235074	0	0.176779	0
Tnfrsf11b	0.253492	0.0611698	0.409506	0.3594	0.644328	0.549586
Tnfrsf9	0.996618	0.355957	0.338082	0.19816	0.452716	0.0950198
Tnfsf14	262.184	16.573	240.187	17.5392	196.614	13.2749
Tnfsf8	147.471	38.5868	92.4419	23.0968	75.9846	16.1965
Tnfsf9	21.287	1.36331	20.9593	1.65846	18.0548	1.44378
Tnip3	0.278225	0.0387164	0.457241	0.154963	0.498203	0.155785
Tob2	72.2498	24.5386	65.2232	18.1157	68.0041	19.9814
Topors	72.0889	20.5284	65.5805	15.7456	66.0841	16.5411
Tox4	38.5668	23.4703	31.467	22.0825	32.5924	22.9451
Trib1	41.3604	0.903314	25.9024	0.241328	22.0736	0.349145
Trim8	52.4409	25.4887	47.0977	26.8574	52.4253	26.5544
Tsc22d1	14.1465	8.43492	17.063	7.68155	17.5571	10.1565
Tsc22d2	36.1461	12.4809	26.5749	7.14356	30.8051	7.99274
Ttc9	0.0762554	0.0067123	0.0775588	0.0303026	0.0469231	0.0193031
Twist1	0.223707	0	0.193701	0.0241654	0.28537	0
Ubc	764.7	161.487	636.731	119.037	622.508	135.789
Ubl3	30.3258	17.4867	21.6583	18.7359	24.8428	18.2402
Uck2	82.9815	39.5071	84.3575	37.3469	93.4445	35.8177
Usp17ld	8.82615	2.19673	8.97873	0.843502	5.79781	1.27123
Usp38	92.5608	38.9657	68.5475	33.2561	74.2377	29.6621
Vcan	4.42587	2.57968	6.00928	6.03939	6.67642	4.30662
Vegfa	49.9678	11.9316	52.1889	10.4825	47.889	10.0659
Vsir	0.172479	0.0268028	0.123307	0.00439511	0.169761	0.0156685
Vwa1	0.773911	0.280521	0.516793	0.22921	0.766088	0.290412
Ypel5	50.7425	22.9708	41.4883	24.7803	43.7712	21.5709
Yrdc	42.1648	25.5932	43.3752	20.839	40.586	24.7785
Zc3h12a	28.6403	10.0843	26.5136	6.65663	29.2982	9.55299
Zc3h12c	36.4347	12.7592	32.2029	7.15756	49.1284	10.9404
Zfand5	45.4936	20.7585	42.7844	21.5544	44.9921	23.4267
Zfp251	6.98492	3.85523	6.91822	3.52113	6.10125	3.14214
Zfp281	10.5655	5.7775	9.46325	5.07619	12.6997	6.5708
Zfp36	65.5683	5.63908	96.8738	4.3482	92.6041	9.23042
Zfp36l1	111.677	27.1712	106.36	22.2384	94.3059	21.1785
Zfp36l2	228.285	127.238	273.687	142.097	290.291	132.084
Zfp57	1.44451	0.0842508	1.39815	0.0845413	1.70717	0.222151
Zfp703	57.0133	5.83035	49.1994	5.33795	44.924	5.13402
Zfp715	13.5194	6.74361	9.59558	6.58278	9.1954	6.88511
Zfp772	4.04985	2.40554	5.08186	2.00214	5.80565	2.13452
Zfp948	13.9102	4.36257	9.81837	2.98201	10.4093	4.26172
Zswim4	38.6336	6.94696	29.7969	6.42282	41.3263	6.25657
1810046K07Rik	0.210535	0	0.0410379	0	0.1892	0.010752
Clec7a	0.395835	0.0227477	0.0209789	0	0.0376964	0.00684102
Clstn3	0.0896048	0.0082733	0.0148946	0.00739128	0.070882	0.00361381
Ocln	0.068313	0	0.01469	0	0.0186652	0
LOC118568634	0.218758	0	0.0337457	0.0118075	0.0291537	0.00929518
Popdc3	0.100758	0	0	0.00529984	0	0
Xcl1	0.587029	0	0.089863	0	0.0615293	0

## Sheet: Sheet4
Table S4D. Related with Figure 6D, the Fold Change of 697 genes related with Table S4A in WT and KO BMMCs with IgE-DNP/HSA stimulation
gene_id	WTFC	KOFC	WTFC-KOFC
1110032A03Rik	0.491748	0.492484	-0.000736288
1700012B09Rik	9.10741	10.3836	-1.27617
1700066M21Rik	0.485127	0.515071	-0.0299433
1810046K07Rik	62.7293	22.0343	40.695
2610008E11Rik	0.442452	0.34567	0.0967822
2810021J22Rik	0.395117	0.917293	-0.522176
4921524J17Rik	2.12022	2.56432	-0.444093
4930404N11Rik	0.297963	0.411374	-0.113411
4930522L14Rik	0.45311	0.299553	0.153557
9130019O22Rik	0.384765	0.397586	-0.0128214
9130023H24Rik	0.402897	0.357513	0.0453846
9930012K11Rik	0.340867	0.200679	0.140188
A430033K04Rik	0.225662	0.363538	-0.137876
AI429214	0.315441	0.147022	0.16842
AI467606	0.30226	0.282067	0.0201935
AU041133	0.457871	0.77567	-0.317799
Acrbp	0.468949	0.327765	0.141185
Adamts1	10.8914	13.0868	-2.19536
Adamts9	6.70031	14.7033	-8.00304
Adcy4	5.67528	4.00587	1.66941
Adcyap1	59.6122	72.9888	-13.3766
Adm2	53.3042	1.46467	51.8395
Adora2b	2.43383	2.42447	0.0093552
Adora3	2.83002	2.76842	0.0615953
Alkbh4	0.332813	0.306385	0.0264282
Angptl2	47.4266	15.811	31.6157
Angptl4	0.473116	0.223313	0.249802
Ankle1	0.483748	0.635739	-0.151991
Aoc2	2.35684	2.18574	0.171107
Apold1	13.2057	10.6873	2.51834
Arc	9.36675	5.01438	4.35238
Areg	1499.61	521.539	978.073
Arf6	2.02927	1.99161	0.0376529
Arih2	2.13176	2.51293	-0.381169
Arl4d	8.65687	2.85367	5.8032
Arl5b	6.7631	8.98077	-2.21767
Armc7	0.204188	0.175104	0.0290837
Arrdc2	0.414941	0.356394	0.0585474
Asb2	0.493315	0.468548	0.0247665
Asmt	6.80338	2.32765	4.47573
Aspa	50.1878	180.249	-130.061
Atat1	0.464711	0.759753	-0.295042
Atf3	36.5125	38.3828	-1.87033
Atf4	2.13979	2.00494	0.134854
Atp6v1e1	2.11598	1.4869	0.629081
Axin2	0.436562	0.504714	-0.0681512
B3galt4	0.334253	0.389465	-0.0552114
BC016579	0.310747	0.524274	-0.213527
Bbc3	0.339621	0.170918	0.168703
Bcat1	4.25522	3.4307	0.824521
Bcdin3d	0.371126	0.53785	-0.166723
Bcl2a1b	128.616	21.0004	107.616
Bcl2a1d	44.3339	29.7942	14.5397
Bcl2l11	4.22635	4.61604	-0.389685
Bmf	0.241157	0.228582	0.012575
Brd2	3.01716	2.43744	0.57972
Brf2	0.362919	0.456976	-0.0940571
Btbd19	2.74195	3.54605	-0.804106
Btg2	33.8513	52.9998	-19.1485
Btg3	2.01963	1.51992	0.499706
Btnl9	0.455489	0.728853	-0.273364
C030006K11Rik	2.10861	1.4235	0.685106
C1s2	17.9958	24.1805	-6.18469
C3ar1	2.01545	1.88846	0.126997
C5ar1	3.41228	3.21317	0.199107
C5ar2	2.95288	1.62491	1.32797
Calcb	2.16487	2.96842	-0.803547
Capn7	2.18897	2.23198	-0.0430124
Car2	2.42681	1.05406	1.37274
Casp2	0.371841	0.40608	-0.0342392
Cass4	6.18755	6.96184	-0.774292
Cav1	131.766	361.909	-230.143
Cbx2	0.371391	0.357285	0.0141058
Ccdc24	2.07673	1.3915	0.685226
Ccl1	23.7233	82.6823	-58.9589
Ccl12	13.5995	31.2361	-17.6367
Ccl2	6.50837	11.0509	-4.54251
Ccl3	35.6323	114.002	-78.3695
Ccl4	31.3473	103.217	-71.8701
Ccl7	23.3657	41.1964	-17.8307
Ccn1	44.0349	174.905	-130.87
Ccng2	0.456135	0.449408	0.0067272
Ccno	7.72145	8.04934	-0.327884
Ccnyl1	2.31276	1.57499	0.73777
Ccr1	2.30865	2.42704	-0.118396
Ccr3	3.89848	2.18711	1.71136
Ccrl2	4.04063	12.6424	-8.60178
Cd14	2.7844	8.61863	-5.83424
Cd33	2.68986	3.73518	-1.04532
Cd69	2.34382	2.69415	-0.350321
Cd93	3.48219	3.87891	-0.396717
Cdc42ep3	5.75131	4.31084	1.44047
Cdk5r1	3.9509	4.24669	-0.295788
Cdkn1a	2.82321	3.04566	-0.222448
Cdkn1b	0.348745	0.379641	-0.0308964
Cdkn2aip	0.364176	0.310187	0.0539896
Cdkn2b	2.01379	2.05414	-0.0403519
Cebpb	3.37493	4.97343	-1.59849
Cfap54	3.28738	7.57473	-4.28735
Chac1	20.3641	5.07695	15.2871
Chst2	26.9786	139.863	-112.884
Cish	3.92961	5.01899	-1.08938
Cited2	2.94377	3.96286	-1.01909
Cited4	0.485984	0.504267	-0.0182826
Cldn23	22.096	0.762752	21.3332
Clec2d	0.486353	0.529934	-0.0435817
Clec4n	4.08059	4.7877	-0.707107
Clec7a	21.6065	6.60152	15.005
Clk2	0.410338	0.686814	-0.276476
Clstn3	13.7124	23.475	-9.76261
Cnr2	0.312234	0.375145	-0.0629114
Coil	0.428306	0.645443	-0.217137
Cpeb2	2.13033	2.47789	-0.34756
Cpeb4	2.05683	2.18176	-0.124928
Crem	2.37539	4.16289	-1.7875
Csf1	10.9503	17.1004	-6.15017
Csf2	4617.8	886.274	3731.53
Csrnp1	10.9959	30.7623	-19.7664
Ctsc	4.60912	3.83278	0.776335
Ctsl	10.3041	5.329	4.97513
Cxcl10	16.2537	18.8101	-2.55635
Cxcl14	244.717	137.941	106.776
Cxcl2	128.739	1679.77	-1551.03
Cyb561	0.0224824	0	0.0224824
Cyb561d1	0.436911	0.511616	-0.0747051
Cyp51	2.20191	1.82403	0.377881
Cystm1	3.94017	3.16194	0.778236
D10Wsu102e	2.33474	1.57901	0.755733
D16Ertd472e	2.00865	1.55705	0.451598
D930020B18Rik	109.808	45.3183	64.4893
Dact3	4.38616	2.93811	1.44805
Dclre1c	2.18636	3.33008	-1.14372
Dffb	0.337452	0.371568	-0.0341159
Dhrs3	0.415458	0.610777	-0.195319
Dhrs9	5.93322	7.73063	-1.79741
Dnah12	3.16567	4.74844	-1.58277
Dnajb1	7.47276	7.4971	-0.0243425
Dnajb9	3.90118	3.61008	0.291104
Dot1l	2.08296	3.40984	-1.32688
Dpf3	4.97496	3.01867	1.95629
Dusp1	24.6701	84.1948	-59.5248
Dusp10	0.33192	0.270044	0.0618759
Dusp2	8.28826	2.1537	6.13456
Dusp4	7.54909	7.71615	-0.167061
Dusp5	2.68249	5.59458	-2.91209
Dusp6	4.79751	5.61581	-0.818302
Dusp7	0.492512	0.350304	0.142208
Dusp8	2.29373	2.7024	-0.408672
Duxbl1	156.827	94.9118	61.9155
Dynlt1c	0.406214	0.894523	-0.488308
E430018J23Rik	0.277944	0.25033	0.0276138
Efcab9	0.0823951	0.450487	-0.368092
Efnb2	3.54082	2.93738	0.603442
Egr1	8.73713	16.4366	-7.69943
Egr2	14.2035	35.7269	-21.5234
Egr3	5.49868	9.66619	-4.1675
Egr4	22.4812	47.559	-25.0778
Ehd4	3.68137	3.11423	0.56714
Eid2	0.448421	0.517567	-0.0691454
Eid2b	0.444323	0.495941	-0.0516178
Eid3	2.61761	7.68547	-5.06786
Ell2	3.18561	4.32325	-1.13764
Emp1	2.35992	2.87708	-0.517152
Epb41l5	3.2269	0.737352	2.48955
Epha7	2.23192	1.89723	0.334689
Erf	2.11124	1.81339	0.297851
Ero1a	2.85891	3.31189	-0.452983
Errfi1	6.72186	6.89992	-0.178066
Etfbkmt	0.397944	0.365234	0.0327104
Ets1	2.21515	1.99685	0.2183
Ets2	2.54597	2.07727	0.468698
Evi2a	2.44438	2.09406	0.350322
Exoc8	0.468534	0.491119	-0.0225859
Exog	0.497868	0.701433	-0.203565
F3	122.356	109.184	13.1722
Faah	12.7363	17.3662	-4.62985
Fam107b	4.09308	4.44086	-0.347786
Fam110a	5.75767	12.4599	-6.70223
Fam110c	6.74903	9.33578	-2.58675
Fam177a2	2.83756	0.760675	2.07688
Fam72a	2.11958	1.61854	0.501043
Fbxl8	0.409473	0.334827	0.0746455
Fbxo30	2.23846	1.91341	0.325058
Fbxo32	0.151086	0.496554	-0.345468
Fbxo33	2.18951	2.16364	0.0258696
Fbxo46	0.445748	0.4263	0.0194474
Fcrla	0.286613	0.47314	-0.186527
Fdx1	3.12464	4.01623	-0.891598
Fermt2	2.86716	3.8348	-0.967637
Fhdc1	6.21683	1.15938	5.05745
Fhl2	2.11549	2.28756	-0.172065
Fkbp7	0.393851	0.721252	-0.327401
Fkbpl	0.307314	0.189066	0.118249
Flrt3	4.95278	7.0564	-2.10362
Fnip1	2.02908	2.15701	-0.127927
Fos	36.5726	81.4509	-44.8783
Fosb	4.42	8.85499	-4.43499
Fosl1	5.90156	4.39524	1.50633
Fosl2	5.87938	9.93695	-4.05757
Foxc1	3.87922	3.16508	0.714139
Foxc2	36.7134	54.6191	-17.9057
Foxd2	0.484151	0.315584	0.168568
Frat2	0.0935658	0.133462	-0.0398962
Frmd4b	2.80713	3.88163	-1.0745
Frmd6	2.19522	1.80678	0.388433
Fst	26.8947	38.6082	-11.7135
Fzd5	2.26564	1.25675	1.00889
Fzd8	0.493249	1.12085	-0.627597
Fzd9	204.435	706.996	-502.561
G2e3	0.422573	0.544994	-0.122421
Gadd45b	9.69375	11.0382	-1.34444
Gbp3	2.93041	3.4849	-0.554494
Gch1	5.25383	4.8341	0.41973
Gdf15	10.8006	15.4613	-4.6607
Gem	11.077	19.4206	-8.34365
Gfi1	0.404972	0.440001	-0.0350287
Gimap3	84.7208	3.27108	81.4498
Gimap5	4.68333	5.07792	-0.394594
Gimap6	4.61473	5.74902	-1.13428
Gins3	0.47534	0.438831	0.036509
Gldc	14.7169	38.5428	-23.8259
Glipr1	2.18051	1.93393	0.246578
Gm10382	4.64856	5.53962	-0.891057
Gm10509	0.330322	0.370196	-0.0398742
Gm12258	0.194069	0.189032	0.00503723
Gm14296	5.38819	0.395603	4.99258
Gm14322	0.326622	0.90981	-0.583187
Gm33989	0.489578	0.568407	-0.0788286
Gm3604	0.469108	0.775738	-0.30663
Gm36375	0.411613	1.48043	-1.06881
Gm45871	0.378794	0.218969	0.159825
Gm46058	0.0814804	0.284405	-0.202925
Gm46345	0.014649	0.609021	-0.594372
Gm46731	0.0212744	0.161594	-0.14032
Gm46965	0.313264	0.216096	0.0971682
Gm4847	10.9629	20.787	-9.82407
Gm51425	0.4696	0.351785	0.117815
Gm5165	0.450295	0.523647	-0.0733524
Gm614	3.40403	5.33718	-1.93316
Gm9237	0.149761	0.623699	-0.473937
Gnai1	3.03952	2.31157	0.727951
Gnal	0.276072	0.348983	-0.0729111
Gnmt	0.260824	0.517153	-0.256328
Got1	2.30137	1.99986	0.301512
Gpank1	0.450293	0.494057	-0.0437637
Gpr146	0.369086	0.402929	-0.0338428
Gpr171	12.2815	15.676	-3.3945
Gpr75	0.26818	0.343019	-0.074839
Gramd2	53.3268	23.2008	30.126
Gspt2	0.353759	0.53176	-0.178001
Gtpbp8	2.02532	2.45659	-0.431272
Gzmd	40.1397	494.381	-454.242
Gzme	17.1718	133.651	-116.48
H2bc21	0.433964	0.467251	-0.0332875
H4c12	0.115366	1.54755	-1.43218
Haspin	0.343792	0.399683	-0.0558902
Havcr2	4.40289	5.46258	-1.05969
Hbegf	36.9419	56.676	-19.7341
Hdc	8.86309	17.8819	-9.01878
Hilpda	2.00045	1.40227	0.598178
Hk2	2.42113	2.62999	-0.208855
Hlx	0.133706	0.278122	-0.144417
Hmgcr	2.50856	2.22381	0.284746
Hmgcs1	2.12455	1.83451	0.290044
Hmox1	3.43173	2.52658	0.905148
Homer1	2.31331	2.76123	-0.447914
Hps6	0.403835	0.380175	0.0236604
Hs3st1	2.41917	2.97347	-0.554296
Hs3st3b1	17.0275	24.8674	-7.83983
Hspa1a	30.4019	27.0577	3.34428
Hspa1b	44.2334	22.4214	21.8119
Hspa4l	2.21377	2.91287	-0.6991
Hspa5	2.17918	2.08023	0.0989419
Hspa8	2.10616	1.8091	0.297057
Htr1b	8.03286	54.126	-46.0932
Icosl	0.414721	0.619486	-0.204765
Id3	0.324528	0.211014	0.113514
Ier2	6.12161	9.34517	-3.22356
Ier3	6.06316	6.29355	-0.230387
Ier5	6.623	6.89231	-0.26931
Ifih1	2.01663	1.2776	0.739029
Ifrd1	3.57823	4.01245	-0.434218
Igsf3	2.42274	2.04494	0.377797
Igsf5	0.253932	0.186537	0.0673954
Il10ra	2.20162	2.0203	0.181318
Il13	59.4438	73.1567	-13.7128
Il16	0.434638	0.487942	-0.053304
Il1a	7.2613	4.22402	3.03728
Il1b	13.2562	14.5032	-1.24695
Il1r2	2.57937	2.53623	0.0431427
Il25	68.9925	91.0363	-22.0438
Il3	1248.57	893.823	354.748
Il31	2189.75	1558.45	631.308
Il4	4.8402	4.08381	0.756391
Il6	22.9347	34.0957	-11.161
Il7r	5.41448	7.90384	-2.48936
Inhba	86.7478	92.2874	-5.53962
Inka1	0.23144	0.117625	0.113815
Insig1	2.14194	1.90169	0.240248
Ints12	2.00637	2.65389	-0.647516
Irf2bpl	0.293363	0.243763	0.0496008
Irgm1	2.46765	0.829509	1.63814
Isg15	3.25821	1.14731	2.1109
Ism1	879.495	246.181	633.314
Izumo4	0.385821	0.569398	-0.183577
Jag2	2.4738	4.41103	-1.93723
Jrk	0.49427	0.391942	0.102329
Jun	3.45757	5.9579	-2.50034
Junb	8.66271	14.3347	-5.67202
Kcne3	0.492091	0.489954	0.00213671
Kcnj12	213.648	379.65	-166.002
Kcnj2	0.175575	0.623351	-0.447776
Kcnk5	3.23244	3.82929	-0.596849
Kctd11	2.39417	1.42228	0.971887
Kctd12	2.84527	2.8809	-0.035632
Kdm6b	4.96824	5.61211	-0.64387
Klf3	0.387818	0.30446	0.0833582
Klf9	5.20727	5.01763	0.189637
Klhl24	0.481497	0.53174	-0.0502425
Klhl42	0.422871	0.322254	0.100616
Krtcap3	0.178594	0.389903	-0.211308
LOC108167553	0.255326	0.610567	-0.355241
LOC114841036	0.388826	0.816642	-0.427816
LOC115488470	0.303981	0.984303	-0.680321
LOC115488789	0.214269	0.237962	-0.0236928
LOC118568312	0.424616	1.15488	-0.73026
LOC118568585	40.7926	58.7747	-17.9822
LOC118568634	75.3185	0	75.3185
Lamc2	8.30402	18.73	-10.426
Laptm4b	0.0266894	0.32857	-0.30188
Lars2	0.199242	1.17315	-0.973903
Lbh	3.89456	3.41651	0.47804
Lif	20.0587	41.4994	-21.4407
Lipg	17.1835	1.22864	15.9548
Lipt2	0.219412	0.273274	-0.0538616
Lman1l	5.53894	10.3025	-4.76352
Lmo7	0.154347	1.02847	-0.874126
Loxl2	5.22696	4.0213	1.20566
Lrrc24	3.87702	3.04775	0.829273
Lrrc29	0.466113	0.497721	-0.0316081
Lrrc57	2.55889	3.0851	-0.52621
Lrrc58	2.39449	2.33701	0.0574823
Lrrc66	4.94274	4.0457	0.897047
Lysmd4	0.311049	0.31117	-0.00012167
M6pr	2.05673	1.98989	0.0668408
Mab21l1	2.24598	2.17187	0.074106
Mafb	72.161	1.03279	71.1282
Maff	5.91507	7.46815	-1.55308
Malt1	2.41189	4.28626	-1.87437
Map10	0.207372	0.191976	0.015396
Map1b	3.16396	17.5424	-14.3784
Map2k3	2.06585	2.36902	-0.303171
Map3k8	19.9706	34.3158	-14.3452
Marcksl1	31.2424	54.6296	-23.3873
Mblac1	0.346997	0.365027	-0.0180302
Mdk	0.146498	0.742336	-0.595838
Mdm2	4.06027	3.18331	0.876961
Med18	0.147476	0.19031	-0.0428346
Mettl6	3.0521	2.82447	0.227627
Mex3b	7.27614	3.92937	3.34677
Mex3c	4.0133	3.64995	0.363344
Mfsd2a	9.90328	1.96573	7.93755
Mllt11	2.17152	1.94979	0.22173
Mmd	2.89047	2.41456	0.475909
Mrm2	0.469694	0.614339	-0.144646
Mrtfa	0.488213	0.488317	-0.000104386
Ms4a7	3.74097	1.90521	1.83576
Msantd2	0.454985	0.898604	-0.443619
Msl3l2	0.401009	0.335942	0.0650671
Mst1r	560.522	1372.5	-811.981
Mt1	2.8386	2.2586	0.579997
Mt2	3.43848	2.15148	1.287
Mtcp1	0.281206	0.555835	-0.274629
Mterf1a	0.44777	0.524782	-0.0770122
Mterf1b	0.306023	0.449844	-0.143821
Mterf4	0.417693	0.486727	-0.0690335
Mybpc3	0.381049	1.30929	-0.928241
Mycn	6.23955	5.76891	0.470631
Myo16	43.9022	14.1874	29.7147
Nab2	2.54689	1.51092	1.03597
Nabp1	3.2979	3.08062	0.217281
Napb	0.357336	0.373771	-0.0164353
Ndrg1	5.4653	4.83294	0.632357
Nedd9	3.71025	5.02881	-1.31856
Nemp2	0.436369	0.54326	-0.106891
Nfe2	0.326429	0.223833	0.102596
Nfil3	6.91299	8.84255	-1.92957
Nfkbia	8.04644	11.6675	-3.62106
Nfkbid	44.0244	97.6385	-53.614
Nfkbiz	27.4748	46.2797	-18.8049
Nkx2-4	116.078	119.992	-3.91345
Nlrp3	2.28536	3.41835	-1.13299
Noct	10.4563	13.4005	-2.94418
Nos3	2.62791	2.14569	0.482212
Notch3	7.14865	52.3797	-45.2311
Nox1	4.63278	7.42836	-2.79558
Nppc	43.906	24.6708	19.2352
Npr3	11.1157	63.9306	-52.8148
Nr4a1	21.3334	58.9655	-37.6321
Nr4a2	53.4505	104.74	-51.2896
Nr4a3	94.7207	241.11	-146.389
Nsa2	2.10031	1.56534	0.534973
Nscme3l	0.269813	0.183907	0.0859067
Nsl1	0.347779	0.454879	-0.1071
Nsun6	2.53954	3.14387	-0.60433
Nts	116.075	228.665	-112.59
Nuak2	0.148956	0.182738	-0.0337818
Nudt16	0.498752	0.556162	-0.0574095
Nupr1	2.20071	1.93348	0.26723
Ocln	59.6085	17.4316	42.1769
Odc1	2.70886	3.31793	-0.609068
Olfr906	10.7502	7.41089	3.33935
Olr1	56.3071	254.825	-198.517
Orc1	3.95883	8.18454	-4.22572
Osbpl5	0.465616	0.571419	-0.105802
Osgin1	2.45067	2.65906	-0.208388
Osgin2	4.0112	5.19347	-1.18227
Osm	16.1376	19.211	-3.07336
Otud1	0.179679	0.0739974	0.105682
P2ry10b	5.02047	5.16999	-0.149517
Pard6g	3.58671	0.898915	2.6878
Pars2	0.207893	0.288111	-0.0802187
Pcna	2.20978	1.85151	0.358279
Pdcd1lg2	2.18217	1.1944	0.987778
Pde12	2.19264	3.47788	-1.28525
Pdik1l	0.433482	0.396551	0.0369307
Peg10	12.742	13.2541	-0.512106
Pheta1	0.45819	0.401131	0.057059
Pheta2	0.44647	0.489924	-0.0434537
Phf13	0.355101	0.2999	0.0552006
Phlda1	15.5004	16.6295	-1.12909
Pif1	0.316751	0.3843	-0.0675491
Pik3ip1	0.39306	0.418569	-0.0255095
Pim1	2.09979	2.42048	-0.320693
Pim3	3.45558	4.53106	-1.07547
Pla2g4b	0.121381	1.45848	-1.3371
Plau	5.06314	5.5611	-0.497961
Plaur	2.02764	5.4318	-3.40416
Plek	3.77638	3.38056	0.395818
Plekho2	2.06448	2.1517	-0.0872187
Plk2	18.0031	320.416	-302.413
Plk3	7.3604	10.6893	-3.32893
Plpp3	3.05481	4.80632	-1.75151
Plscr1	2.26129	2.28485	-0.0235586
Pmaip1	4.23499	3.95217	0.282824
Popdc3	40.7853	0	40.7853
Ppp1r15a	9.49614	16.167	-6.6709
Ppp1r3d	2.87523	1.27421	1.60103
Prag1	3.76318	1.23407	2.5291
Prickle1	2.87249	3.30478	-0.432282
Prox1	14.5745	4.45204	10.1225
Prrg4	5.98277	10.0179	-4.03514
Psmd5	2.12874	2.19718	-0.0684434
Ptafr	0.27226	0.174879	0.0973814
Ptgs2	253.933	798.825	-544.892
Ptpn22	3.85237	5.42968	-1.57731
Ptx3	150.597	35.3761	115.221
Pxdc1	2.53511	2.38007	0.155041
Rab20	2.53843	2.45085	0.0875752
Rab38	2.21264	1.99209	0.220551
Rabgef1	3.22007	3.68129	-0.461226
Rad52	0.277797	0.322329	-0.0445318
Ramp3	13.4271	802.561	-789.134
Rasgef1b	36.922	55.4208	-18.4988
Rasl11a	14.1722	8.48884	5.68341
Rasl11b	520.694	1527.46	-1006.76
Rassf5	2.81036	3.19719	-0.386838
Rbak	0.474657	0.533051	-0.058394
Rbpms2	2.63326	2.51525	0.118009
Rcan1	53.8277	54.3429	-0.515217
Rel	2.98945	3.96466	-0.975206
Rgcc	213.753	106.156	107.598
Rgs1	5.74595	9.37507	-3.62912
Rgs16	48.6223	46.7106	1.91173
Rgs2	3.2514	4.83711	-1.58572
Rhbdf2	2.205	1.69167	0.513337
Rhbdl1	0.454032	0.596881	-0.142849
Rhebl1	0.391541	0.588589	-0.197048
Rilpl2	5.55509	2.65773	2.89735
Rimkla	0.339225	0.68008	-0.340855
Riox1	2.58225	1.97452	0.607728
Ripk2	5.03887	6.86695	-1.82808
Rnf19a	2.16304	1.53469	0.628344
Rnf19b	2.50693	3.71956	-1.21263
Rnf207	0.355057	1.10752	-0.752459
Rps6kl1	0.19716	0.662021	-0.464861
Rrad	2.77901	1.93699	0.842012
Rsbn1	2.21428	2.32904	-0.114758
Rsl1	0.408624	0.489373	-0.0807493
Rsrp1	0.410295	0.389257	0.0210373
Rubcnl	0.405972	0.44081	-0.0348382
S100a5	6.76482	11.8476	-5.08275
S1pr3	7.25926	4.75627	2.503
Sat1	2.91216	3.18849	-0.276331
Sbsn	0.415178	0.646411	-0.231233
Selenoi	2.23351	2.73585	-0.502341
Sema7a	25.1945	4.79476	20.3997
Serpina3f	5.35024	5.59318	-0.242937
Serpina3g	2.13635	1.96426	0.172094
Serpine1	34.1453	47.9817	-13.8363
Sertad1	2.11129	0.992731	1.11856
Sertad3	0.255126	0.331641	-0.0765155
Sgk1	17.7105	11.0569	6.65362
Siah2	2.14921	1.65475	0.494459
Siglecf	3.68014	19.266	-15.5859
Siglecl1	12.1019	19.4035	-7.3016
Skp2	0.453423	0.610633	-0.15721
Slamf7	5.84223	9.19824	-3.35601
Slc13a3	94.1417	17.6365	76.5052
Slc25a20	2.52828	1.8516	0.676688
Slc25a27	0.258514	0.709001	-0.450487
Slc25a28	4.69953	2.99432	1.70521
Slc25a30	2.43804	4.90201	-2.46398
Slc37a2	8.4178	18.4624	-10.0446
Slc38a1	2.09227	2.01862	0.0736515
Slc38a2	2.13334	1.58812	0.545219
Slc41a1	6.34789	3.21977	3.12812
Slc5a3	2.18322	2.02732	0.155903
Slc7a11	4.03233	3.46541	0.566925
Slc7a3	4.59021	2.46827	2.12194
Slc9b2	29.9145	17.4316	12.4829
Slco4a1	4.1767	4.82833	-0.651634
Slx1b	0.436764	0.502166	-0.0654026
Smad7	2.26318	1.69642	0.566762
Smug1	0.388196	0.368528	0.0196677
Snx21	0.449098	0.65403	-0.204932
Snx32	0.297678	0.366588	-0.0689101
Socs2	2.12015	2.03649	0.0836558
Socs3	12.2612	11.234	1.02719
Spata2l	0.188324	0.3951	-0.206776
Sphk1	104.745	128.931	-24.1864
Spin4	3.48022	11.1471	-7.66685
Spp1	3.02436	57.9925	-54.9682
Spry1	103.628	106.593	-2.96588
Spry2	9.68705	13.6941	-4.0071
Spry4	2.91684	2.78182	0.135016
Sptbn5	2.60412	4.53141	-1.92729
Spty2d1	4.57422	6.16911	-1.59489
Srgap3	6.93429	2.1762	4.75808
Srxn1	8.74986	10.6302	-1.88035
Ss18l1	0.421733	0.447907	-0.0261737
Ssc4d	0.479949	0.461645	0.018304
Stard5	0.483672	0.848866	-0.365194
Sub1	2.21756	2.10805	0.109506
Sult2b1	4.02428	4.38038	-0.356096
Synpo	3.43951	7.82824	-4.38873
Tagap	21.0613	43.2584	-22.1971
Tceanc	0.397102	0.308295	0.0888072
Tcp10a	6.38102	1.69242	4.68859
Tcta	0.490976	0.484146	0.00683022
Tgif1	4.72643	4.47851	0.247921
Thap11	0.410253	0.474485	-0.0642322
Tigd5	0.25326	0.158882	0.0943779
Tiparp	2.88802	3.3798	-0.491783
Tk2	2.47074	2.80641	-0.33567
Tlcd4	0.332925	0.920093	-0.587168
Tlr6	0.452854	0.475898	-0.0230443
Tmcc3	4.83054	6.25039	-1.41985
Tmem140	0.362547	0.347414	0.0151333
Tmem156	2.42318	2.19103	0.232142
Tmem177	0.319573	0.325727	-0.0061533
Tmem178	24.4097	0	24.4097
Tmem38a	0.428697	0.87782	-0.449123
Tmem81	0.414644	0.546659	-0.132015
Tmem88	21.02	28.759	-7.73903
Tnf	674.175	725.558	-51.3826
Tnfaip2	21.2468	22.5046	-1.25774
Tnfaip6	62.7549	62.5788	0.17607
Tnfrsf11b	5.16234	1.43791	3.72443
Tnfrsf9	3.4929	5.80995	-2.31704
Tnfsf14	19.7625	18.1574	1.60508
Tnfsf8	4.77124	5.75266	-0.981418
Tnfsf9	19.4598	15.3773	4.0825
Tnip3	8.91622	3.91812	4.9981
Tob2	3.67655	4.17314	-0.49659
Topors	4.38375	4.89752	-0.513765
Tor4a	0.470126	0.411129	0.0589974
Tox4	2.05158	1.74188	0.3097
Trib1	57.2551	77.3847	-20.1295
Trim13	0.479776	0.409019	0.0707571
Trim6	0.284603	0.510128	-0.225525
Trim8	2.56905	2.42105	0.148008
Trmt12	0.464118	0.484559	-0.0204414
Tsc22d1	2.09365	2.11953	-0.0258849
Tsc22d2	3.61596	4.7261	-1.11013
Tspan32	0.444052	0.781855	-0.337803
Ttc30b	0.158729	0.173842	-0.0151132
Ttc9	13.9904	2.99499	10.9955
Twist1	75.3001	102.562	-27.262
Txnip	0.276974	0.278942	-0.00196822
Ubc	5.91249	5.62166	0.29083
Ubl3	2.16468	1.6702	0.494475
Ubl4a	0.473307	0.416634	0.056673
Ubox5	0.443487	0.649577	-0.206089
Uck1	0.461414	0.444331	0.0170832
Uck2	2.62234	3.19934	-0.577
Usp17ld	5.02335	5.59091	-0.567565
Usp38	2.96546	3.06848	-0.103021
Vamp1	0.342735	0.449008	-0.106272
Vcan	2.14239	1.90024	0.242144
Vegfa	5.2285	5.8368	-0.6083
Vhl	0.470777	0.404863	0.0659142
Vsir	7.99042	13.3475	-5.35713
Vwa1	3.44941	3.23497	0.214434
Xcl1	62.766	0	62.766
Ybey	0.395347	0.474357	-0.0790096
Ybx2	0.131001	0.543698	-0.412698
Ypel5	2.75743	2.48738	0.270042
Yrdc	2.05657	2.00803	0.0485333
Zbtb24	0.433364	0.587741	-0.154377
Zbtb26	0.237126	0.277506	-0.0403802
Zbtb3	0.385897	0.351681	0.0342156
Zbtb37	0.460085	0.582438	-0.122353
Zbtb39	0.41169	0.471357	-0.059667
Zbtb42	0.440214	0.330648	0.109566
Zbtb45	0.406083	0.575618	-0.169535
Zbtb5	0.220785	0.222545	-0.00175963
Zbtb9	0.274386	0.291661	-0.0172747
Zc3h12a	3.54728	3.76154	-0.214257
Zc3h12c	3.56465	5.50732	-1.94267
Zcchc3	0.375742	0.281608	0.0941339
Zfand5	2.73588	2.35522	0.380658
Zfp101	0.417715	0.407888	0.00982717
Zfp11	0.374788	0.257293	0.117495
Zfp113	0.485415	0.462878	0.0225369
Zfp119a	0.433075	0.552375	-0.1193
Zfp119b	0.163973	0.254607	-0.0906338
Zfp120	0.464133	0.445356	0.0187768
Zfp157	0.275563	0.339011	-0.0634484
Zfp160	0.372348	0.435696	-0.0633474
Zfp212	0.473744	0.470432	0.0033123
Zfp235	0.469277	0.546514	-0.0772368
Zfp248	0.498278	0.678175	-0.179897
Zfp251	2.26105	2.38103	-0.119977
Zfp267	0.225104	0.240702	-0.015598
Zfp273	0.155458	0.0950504	0.0604081
Zfp280b	0.384685	0.299963	0.0847223
Zfp281	2.2827	2.37058	-0.0878722
Zfp296	0.204906	0.482089	-0.277183
Zfp3	0.198577	0.518386	-0.31981
Zfp319	0.323344	0.261861	0.0614828
Zfp322a	0.280721	0.300958	-0.0202368
Zfp329	0.340461	0.469421	-0.128961
Zfp36	14.5161	12.2959	2.22021
Zfp36l1	5.13128	5.45886	-0.327572
Zfp36l2	2.24009	2.69465	-0.454557
Zfp383	0.139766	0.418255	-0.278489
Zfp39	0.121539	0.0605103	0.0610291
Zfp429	0.343193	0.377643	-0.0344507
Zfp442	0.409952	0.560513	-0.150561
Zfp455	0.187185	0.261923	-0.0747373
Zfp456	0.369442	0.188769	0.180674
Zfp46	0.296612	0.236707	0.0599048
Zfp472	0.217774	0.279344	-0.0615696
Zfp51	0.449488	0.568894	-0.119406
Zfp53	0.291444	0.359682	-0.0682385
Zfp54	0.237496	0.184951	0.0525453
Zfp551	0.156122	0.183223	-0.0271005
Zfp553	0.261405	0.158837	0.102568
Zfp563	0.316861	0.441462	-0.124601
Zfp57	21.4301	9.4492	11.9809
Zfp58	0.328951	0.347265	-0.018314
Zfp59	0.229391	0.261915	-0.0325242
Zfp595	0.339434	0.578066	-0.238632
Zfp60	0.332986	0.395388	-0.0624014
Zfp606	0.403088	0.450395	-0.047307
Zfp607a	0.421141	0.83559	-0.414449
Zfp61	0.396095	0.31915	0.076945
Zfp617	0.43264	0.356594	0.0760454
Zfp623	0.374851	0.450071	-0.0752196
Zfp629	0.419686	0.386915	0.0327708
Zfp65	0.489433	0.58405	-0.0946174
Zfp677	0.356331	0.584571	-0.22824
Zfp689	0.348501	0.267754	0.0807469
Zfp703	12.2149	10.7339	1.48106
Zfp708	0.327889	0.934364	-0.606475
Zfp709	0.360481	0.177716	0.182765
Zfp712	0.287068	0.255595	0.0314737
Zfp715	2.50229	1.63781	0.864486
Zfp729a	0.467134	0.432455	0.034679
Zfp729b	0.450826	0.30101	0.149816
Zfp738	0.415928	0.473024	-0.057096
Zfp748	0.304604	0.232515	0.0720893
Zfp759	0.26218	0.231424	0.0307553
Zfp760	0.132331	0.137687	-0.00535583
Zfp763	0.0690847	0.0904699	-0.0213852
Zfp768	0.259674	0.287079	-0.0274053
Zfp772	2.10263	3.33478	-1.23215
Zfp780b	0.366866	0.352874	0.013992
Zfp784	0.452929	0.260613	0.192316
Zfp788	0.464182	0.536524	-0.0723423
Zfp799	0.247946	0.234132	0.0138145
Zfp810	0.444824	0.446659	-0.00183445
Zfp85	0.0721061	0.0426713	0.0294348
Zfp866	0.450291	0.42525	0.0250406
Zfp867	0.482693	0.298152	0.184542
Zfp87	0.25556	0.160275	0.0952855
Zfp870	0.200144	0.127773	0.0723707
Zfp873	0.261666	0.649281	-0.387614
Zfp874a	0.439622	0.418021	0.0216013
Zfp874b	0.367377	0.416428	-0.0490507
Zfp937	0.396785	0.268849	0.127937
Zfp939	0.408643	0.532653	-0.12401
Zfp94	0.280575	0.272083	0.0084921
Zfp947	0.195865	0.238119	-0.0422535
Zfp948	3.98174	2.99624	0.985503
Zfp949	0.431628	0.452503	-0.0208744
Zfp953	0.371678	0.667593	-0.295914
Zfp955a	0.352512	0.341194	0.0113181
Zfp955b	0.292866	0.287273	0.00559348
Zfp959	0.423851	0.384225	0.0396257
Zfp963	0.245817	0.445457	-0.19964
Zfp965	0.173828	1.8222	-1.64837
Zfp974	0.408168	0.831443	-0.423276
Zfp975	0.330165	0.632364	-0.302198
Zfp994	0.494286	0.466198	0.028089
Zfr2	0.41861	0.591532	-0.172922
Zik1	0.325477	0.27731	0.0481673
Zkscan14	0.223888	0.153051	0.0708373
Zkscan8	0.371596	0.391727	-0.0201318
Zscan12	0.367818	0.374061	-0.00624389
Zscan18	0.483063	0.959117	-0.476054
Zscan2	0.463495	0.546914	-0.0834196
Zscan20	0.495773	0.790305	-0.294532
Zscan22	0.451623	0.415349	0.0362739
Zswim3	0.244102	0.283995	-0.0398926
Zswim4	6.93846	8.09698	-1.15852

## Sheet: Sheet5
Table S4E. Related with Figure 6E, the 65 genes were elevated in Elk4 KO BMMC with IgE-DNP/HSA stimulation (FC>1.5)
genes	WT.IgE	WT.ctrl	KO.IgE	KO.ctrl
Adamts9	0.533502	0.0991011	1.07838	0.0899853
Adcyap1	0.0472844	0	0.442772	0.00761885
Angptl2	0.177365	0.00456467	0.498217	0.0385877
Arl5b	65.9924	12.1799	102.385	13.9747
Atf3	486.69	16.6454	680.263	21.7502
Calcb	6.14439	3.54323	9.2522	3.821
Car2	0.920844	0.473967	3.45433	4.01636
Cav1	0.215396	0	0.553512	0
Ccl1	49.9824	2.62278	108.869	1.61848
Ccrl2	6.21642	1.92192	27.8904	2.70159
Cd14	1.01484	0.455179	2.4115	0.341284
Cited2	427.728	181.402	619.136	191.547
Clec4n	2.02568	0.619508	3.63434	0.928848
Cxcl2	3.12865	0.0303526	7.02659	0
Dnah12	0.625214	0.246715	1.28815	0.332926
Dot1l	26.9223	16.1367	38.0609	13.6884
Dusp1	91.4331	4.62886	245.492	3.57165
Eid3	18.1481	8.65403	26.8028	4.27263
Fam110a	17.4321	3.7788	26.6273	2.61848
Foxc1	1.94175	0.624526	3.86551	1.49707
Foxc2	0.90291	0.0308921	1.93141	0.04318
Gdf15	83.7573	9.67993	152.042	12.0694
Gem	4.71357	0.530734	7.95129	0.500751
Gimap3	0.191298	0	0.617024	0.230734
Gimap6	84.4918	22.852	131.728	28.0927
Hspa1a	8.71928	0.357895	12.6096	0.570013
Hspa1b	12.4219	0.35009	15.8044	0.862545
Il1b	3.74025	0.353572	29.3469	2.47813
Inhba	0.275193	0.00404813	0.455996	0.00614937
Jun	412.829	149.074	586.49	120.7
Maff	10.4833	2.21087	16.5908	2.7217
Mt1	283.282	124.594	389.661	211.539
Mt2	79.7773	28.9598	248.632	141.683
Ndrg1	145.584	33.2661	280.66	71.1961
Nfkbia	18.5855	2.87851	46.6301	4.89602
Notch3	0.0672555	0.0117102	0.230749	0.00528248
Nr4a2	161.154	3.76343	305.523	3.57821
Pde12	17.4048	9.90913	32.8574	11.5855
Pim3	49.7543	17.9796	66.5781	18.0165
Plaur	8.41755	5.18082	45.079	10.1814
Prickle1	1.65275	0.718421	2.1463	0.795824
Ptgs2	151.607	0.745317	205.964	0.315527
Ptpn22	6.2485	2.02497	9.62314	2.17155
Ramp3	3.80238	0.353714	7.09132	0.0111222
Rasgef1b	37.4423	1.26472	67.3835	1.48769
Rasl11a	2.98163	0.262741	11.0649	1.60179
Rbpms2	3.61685	1.71548	10.3261	5.03555
Rgs2	110.783	42.5356	321.557	81.5189
Rnf19b	94.3979	47.0145	211.819	69.8139
Rrad	2.63011	1.18131	5.79758	3.67269
Rsbn1	7.95023	4.48121	11.1059	5.84506
S100a5	0.653376	0.120166	2.13496	0.218785
Serpina3f	23.5801	5.50304	31.8551	6.9813
Serpine1	96.5146	3.52438	130.516	3.3375
Slc25a30	5.81277	2.97604	13.6738	3.41838
Slc5a3	0.807242	0.461525	1.11626	0.675001
Slco4a1	28.2655	8.44888	45.9487	11.6657
Spry1	2.78132	0.0336786	11.7837	0.136512
Tnfaip2	46.2787	2.72343	76.7679	4.17764
Tnfrsf11b	0.253492	0.0611698	0.644328	0.549586
Vcan	4.42587	2.57968	6.67642	4.30662
Zc3h12c	36.4347	12.7592	49.1284	10.9404
Zfp36	65.5683	5.63908	92.6041	9.23042
Zfp36l2	228.285	127.238	290.291	132.084
Zfp772	4.04985	2.40554	5.80565	2.13452

## Sheet: Sheet6
Table S4F. Related with Figure 6E, the 121 genes were downregulated in Elk4 KO BMMC with IgE-DNP/HSA stimulation (FC<0.66)
genes	WT.IgE	WT.ctrl	KO.IgE	KO.ctrl
Adamts1	27.1938	3.11689	13.8202	1.2941
Apold1	7.13148	0.674794	1.91882	0.219586
Atp6v1e1	113.435	66.9166	89.3617	73.6867
Bcl2a1b	0.814975	0	0.124437	0
Bcl2a1d	2.1957	0.0614416	0.462869	0.0194779
Brd2	247.452	102.395	194.05	97.6166
Btg2	79.4779	2.93185	42.1204	0.973258
Btg3	13.1588	8.13043	8.43331	6.8082
C030006K11Rik	15.8061	9.35602	11.5215	9.92503
C5ar1	9.88821	3.62004	3.79114	1.44721
C5ar2	12.2802	5.19129	6.39303	4.82421
Cass4	39.3778	7.94751	11.582	2.04093
Ccl12	3.93917	0.360501	1.42711	0.0548813
Ccl3	3671.18	128.629	1881.46	20.2354
Ccl4	3378.66	134.538	1659.7	19.7201
Ccn1	9.14462	0.259739	6.37291	0.0450857
Ccnyl1	3.55948	1.92149	2.25651	1.75629
Ccr1	100.891	54.5625	66.3933	33.5383
Cdc42ep3	25.9444	5.63099	15.5788	4.43176
Cdkn1a	1023.33	452.552	797.261	320.973
Chac1	108.351	6.63633	23.2161	5.6101
Chst2	0.284737	0.0132297	0.101421	0
Cldn23	0.311803	0.0173265	0.025976	0.0418811
Clec7a	0.395835	0.0227477	0.0376964	0.00684102
Cpeb2	6.0591	3.55106	4.8018	2.37715
Ctsc	119.952	32.4928	91.9041	29.4023
D10Wsu102e	28.757	15.3782	19.2865	14.9797
D16Ertd472e	12.1755	7.56708	9.04321	7.1236
Dnajb1	848.562	141.779	502.477	82.1911
Dusp5	74.1373	34.5006	52.3049	11.4579
Dusp6	142.499	37.0847	75.4175	16.4697
Efnb2	11.3798	4.01273	6.46448	2.69856
Egr2	874.748	76.903	611.985	20.992
Egr4	105.962	5.88734	17.7098	0.455088
Ehd4	120.106	40.7377	83.5745	32.901
Errfi1	227.406	42.2427	106.025	18.8519
Ets1	4.6893	2.64386	1.39354	0.855175
Ets2	14.2453	6.98804	8.23617	4.8632
Evi2a	73.3961	37.4876	47.0616	27.5619
Faah	32.1819	3.15358	20.2184	1.42638
Fam107b	360.033	109.811	275.157	75.9703
Fam177a2	0.476059	0.20962	0.177035	0.28557
Fbxo33	17.9789	10.2507	14.4393	8.18463
Fermt2	20.8253	9.06907	15.6588	5.00617
Fhl2	17.9465	10.5913	5.66669	3.03706
Flrt3	11.8683	2.9918	5.33748	0.926407
Fosl1	13.9335	2.94744	6.99036	1.95153
Glipr1	440.606	252.283	353.432	224.09
Gm4847	0.28731	0.0327409	0.0312007	0
Got1	56.594	30.7019	31.6327	19.3945
Gpr171	428.61	43.5721	343.77	26.8814
Gzmd	13.3789	0.419035	6.4105	0.0154986
Hdc	379.259	53.4375	103.228	7.07795
Hmox1	412.894	150.217	238.162	115.583
Hs3st3b1	8.15248	0.598118	1.3252	0.0657721
Ifih1	1.84912	1.14409	0.969067	0.930373
Igsf3	0.485505	0.249934	0.0914055	0.0548614
Il13	935.522	19.643	719.969	12.071
Il1a	3.29326	0.566587	0.289243	0.0839772
Il31	8.55692	0	5.69944	0
Il7r	1.55842	0.359459	1.03355	0.16104
Irgm1	18.3486	9.28035	3.93413	5.81532
Isg15	5.02209	1.928	1.54278	1.64533
Kcnk5	20.772	8.02252	16.5164	5.29137
Kctd11	17.1986	8.96716	12.0922	10.4274
Kctd12	7.33309	3.218	4.48729	1.90989
Lamc2	1.40456	0.21152	0.522149	0.0342093
Lif	954.979	59.4395	757.129	22.3696
Mab21l1	39.3182	21.8594	20.1136	11.3545
Mdm2	132.962	40.8837	53.8913	20.7543
Mettl6	18.4008	7.52694	13.8934	6.03194
Mex3b	9.60862	1.64834	6.01652	1.87746
Mex3c	12.9467	4.02754	9.79527	3.29007
Mmd	19.9647	8.62236	11.7504	5.96728
Ms4a7	1.27437	0.426565	0.303118	0.19599
Nfil3	38.2523	6.90519	26.7671	3.71212
Noct	113.469	13.5512	30.3384	2.77927
Nsa2	60.2896	35.8365	44.4172	34.7959
Olr1	75.2422	1.66856	6.14155	0.0292528
Osm	1251.12	96.809	697.899	44.5419
Pard6g	0.283143	0.098541	0.0559907	0.0761151
Pcna	438.011	247.475	330.716	219.004
Peg10	1.25285	0.122303	0.171527	0.0159205
Phlda1	471.568	37.9788	294.374	21.7078
Plau	405.76	100.061	306.007	67.4827
Plk2	5.15542	0.357384	0.518236	0
Pmaip1	34.3491	10.1225	27.7479	8.60852
Ppp1r3d	4.61115	2.00241	1.35913	1.30938
Prag1	1.80999	0.601144	0.871098	0.864464
Prrg4	54.8854	11.4543	40.6903	4.97904
Pxdc1	84.4786	41.609	49.0453	25.2663
Rassf5	110.21	48.9593	87.4499	33.539
Rgs16	31.2186	0.80004	9.60732	0.252481
Rhbdf2	37.942	21.4845	15.7792	11.4343
Rilpl2	67.4094	15.1519	38.5405	17.7776
Ripk2	47.0105	11.6504	34.6729	6.19565
Rnf19a	14.7737	8.52716	9.69637	7.74678
Sema7a	1.47406	0.0725877	0.869412	0.222078
Sgk1	9.08483	0.641323	4.21739	0.466655
Siah2	19.1509	11.1269	13.2072	9.79056
Slc25a28	74.8224	19.8743	51.0738	20.9059
Slc38a2	55.1374	32.2638	41.6377	32.1515
Slc41a1	6.80421	1.33671	4.3426	1.65213
Slc7a3	0.494956	0.134219	0.143555	0.0710125
Socs2	11.7391	6.91344	6.12337	3.68591
Spp1	4.79424	1.98091	2.61657	0.0549496
Spry4	0.281155	0.120333	0.0494205	0.0217274
Tagap	139.864	8.29	109.158	3.09406
Tmcc3	1.18156	0.305047	0.727219	0.143307
Tmem156	27.5898	14.214	7.03801	3.93733
Tmem178	0.376094	0.01891	0.0379075	0
Tnf	2398.36	4.43851	1853.68	3.14011
Tnfrsf9	0.996618	0.355957	0.452716	0.0950198
Tnfsf14	262.184	16.573	196.614	13.2749
Tnfsf8	147.471	38.5868	75.9846	16.1965
Trib1	41.3604	0.903314	22.0736	0.349145
Usp17ld	8.82615	2.19673	5.79781	1.27123
Usp38	92.5608	38.9657	74.2377	29.6621
Zfp703	57.0133	5.83035	44.924	5.13402
Zfp715	13.5194	6.74361	9.1954	6.88511
Zfp948	13.9102	4.36257	10.4093	4.26172

## Sheet: Sheet7
Table S4G. Related with Figure 6F, the upregulated genes in unstimualted Elk4 KO BMMC (|Log2 FC|≥1,adj-p<0.05)
gene	baseMean	log2FoldChange	lfcSE	stat	pvalue	padj	change
Ly6e	19164.1	1.28087	0.0311032	41.1813	0	0	up
Ptgs1	3768.27	2.44091	0.0596348	40.931	0	0	up
Tns1	1806.35	3.76477	0.0984184	38.2527	0	0	up
Tpm3	14874	1.31537	0.0346184	37.9961	0	0	up
Txnip	32168.6	1.24908	0.0243535	51.2898	0	0	up
Itgb3	1801.03	3.34746	0.100179	33.415	8.31e-245	5.66e-242	up
Muc13	1530.62	3.11806	0.0983128	31.7157	9.45e-221	5.32e-218	up
F13a1	1059.31	5.45696	0.180868	30.171	5.69e-200	2.63e-197	up
Pdzk1ip1	3241	1.82734	0.0647755	28.2103	4.37e-175	1.82e-172	up
Tgm2	3412.96	1.6336	0.0605137	26.9955	1.67e-160	6.35e-158	up
Syngr1	947.194	3.36276	0.131189	25.633	6.54e-145	2.12e-142	up
Mt2	1506.48	2.29929	0.0919218	25.0135	4.36e-138	1.31e-135	up
Mrgprb1	680.882	3.99392	0.169599	23.5492	1.28e-122	3.45e-120	up
Calca	5245.48	1.25542	0.0537639	23.3505	1.36e-120	3.6e-118	up
Klf10	2567.53	1.61463	0.0704064	22.933	2.18e-116	5.32e-114	up
Olfr1033	572.32	4.77319	0.214396	22.2634	8.36e-110	1.93e-107	up
Ndrg1	4789.35	1.10703	0.0552595	20.0333	2.82e-89	4.3e-87	up
Fut8	1610	1.68549	0.0855042	19.7124	1.69e-86	2.51e-84	up
Mrgprx2	499.216	3.56438	0.181827	19.6032	1.45e-85	2.14e-83	up
Tspan32	482.332	3.39761	0.179151	18.9651	3.31e-80	4.66e-78	up
Tsc22d3	2333.62	1.31684	0.0700089	18.8096	6.3e-79	8.5e-77	up
Selenop	3253.89	1.11599	0.0593799	18.7941	8.45e-79	1.13e-76	up
Syn2	372.268	4.33006	0.235946	18.3519	3.19e-75	3.93e-73	up
Tspan8	375.754	4.2329	0.239942	17.6413	1.19e-69	1.26e-67	up
Psen2	3467.49	1.03558	0.0590968	17.5235	9.48e-69	9.82e-67	up
Icam2	864.221	1.96262	0.120448	16.2944	1.08e-59	9.34e-58	up
Ccn3	751.419	1.93975	0.124781	15.5452	1.71e-54	1.29e-52	up
Tek	746.894	1.92878	0.125757	15.3374	4.3e-53	3.09e-51	up
Rnf125	2293.82	1.11136	0.0731802	15.1866	4.34e-52	2.99e-50	up
Cd81	662.549	2.27142	0.150085	15.1342	9.63e-52	6.46e-50	up
Lzts2	1224.57	1.70953	0.115372	14.8175	1.13e-49	7.16e-48	up
St3gal1	2206.2	1.12054	0.0758556	14.772	2.22e-49	1.4e-47	up
Gmfg	2072.13	1.11149	0.0754268	14.736	3.78e-49	2.36e-47	up
Nrgn	242.339	5.18119	0.353478	14.6577	1.2e-48	7.34e-47	up
Sdsl	1041.17	1.51592	0.105418	14.3801	6.9e-47	4.06e-45	up
Gm2808	2662.55	1.03728	0.0740756	14.003	1.49e-44	8.52e-43	up
Id3	518.844	2.15611	0.161367	13.3615	1.01e-40	5.21e-39	up
Adgrg1	1766.07	1.08658	0.0821949	13.2195	6.77e-40	3.42e-38	up
4930503L19Rik	1331.86	1.31886	0.100461	13.1282	2.27e-39	1.13e-37	up
Scn1b	735.308	1.61757	0.125433	12.8959	4.75e-38	2.23e-36	up
Tspan4	1898.76	1.02876	0.0810594	12.6914	6.6e-37	3.01e-35	up
Eng	637.75	1.7262	0.136065	12.6866	7.02e-37	3.19e-35	up
Tnfrsf1b	765.619	1.72616	0.136565	12.6398	1.27e-36	5.67e-35	up
Tubb3	204.601	3.26892	0.27392	11.9338	7.89e-33	3.07e-31	up
Gng12	1175.13	1.14885	0.100745	11.4036	4.01e-30	1.42e-28	up
Homer2	677.039	1.44697	0.128417	11.2677	1.89e-29	6.57e-28	up
Nwd1	239.207	2.60636	0.232287	11.2204	3.24e-29	1.11e-27	up
Timp3	684.641	1.38352	0.127014	10.8926	1.25e-27	4.08e-26	up
Nrn1	157.208	3.47179	0.319165	10.8777	1.47e-27	4.79e-26	up
Shank3	278.303	2.36253	0.218128	10.8309	2.46e-27	7.91e-26	up
Rapsn	821.559	1.29151	0.120072	10.7562	5.54e-27	1.76e-25	up
Trpc6	276.541	2.42363	0.228506	10.6064	2.78e-26	8.62e-25	up
Vegfc	535.191	1.57543	0.150152	10.4922	9.38e-26	2.81e-24	up
Nrp1	373.168	1.99071	0.189822	10.4872	9.89e-26	2.95e-24	up
Tie1	131.633	3.62504	0.352348	10.2883	7.96e-25	2.27e-23	up
Chpt1	231.478	2.37495	0.232868	10.1987	2.01e-24	5.64e-23	up
Podxl	223.399	2.3794	0.236694	10.0526	8.94e-24	2.44e-22	up
Pkig	898.462	1.1364	0.113482	10.014	1.32e-23	3.55e-22	up
Inka1	606.049	1.34901	0.135564	9.95105	2.5e-23	6.57e-22	up
Chst1	265.756	2.05977	0.211985	9.71657	2.56e-22	6.43e-21	up
Sertad1	962.931	1.04953	0.108102	9.70867	2.77e-22	6.94e-21	up
Galnt18	902.94	1.06125	0.109762	9.66868	4.1e-22	1.01e-20	up
Scd1	781.686	1.208	0.125052	9.66002	4.46e-22	1.09e-20	up
Heg1	555.438	1.36908	0.142522	9.60609	7.54e-22	1.83e-20	up
P2ry10	148.317	2.89113	0.303449	9.52758	1.61e-21	3.85e-20	up
Car2	138.872	3.09453	0.324925	9.52384	1.67e-21	3.98e-20	up
St3gal5	213.094	2.31126	0.243338	9.49818	2.14e-21	5.07e-20	up
Abcg1	1087.21	1.01727	0.108118	9.40895	5.01e-21	1.17e-19	up
Slc6a12	101.666	4.00106	0.425567	9.40171	5.37e-21	1.25e-19	up
Itgb2	673.813	1.19548	0.128406	9.31018	1.28e-20	2.94e-19	up
Gda	961.924	1.05638	0.115587	9.13923	6.29e-20	1.39e-18	up
Rcsd1	291.683	1.80573	0.199617	9.04597	1.48e-19	3.22e-18	up
Gbp6	581.48	1.24317	0.137762	9.02404	1.81e-19	3.93e-18	up
Ntn4	283.098	1.87791	0.211304	8.88724	6.26e-19	1.33e-17	up
Cep126	955.481	1.00314	0.113499	8.8383	9.72e-19	2.02e-17	up
Dyrk3	621.908	1.1448	0.132611	8.63276	5.99e-18	1.2e-16	up
Tmem176b	110.239	3.33881	0.3923	8.51086	1.73e-17	3.34e-16	up
Cd300c2	663.33	1.07827	0.12873	8.37621	5.47e-17	1.04e-15	up
Arrdc4	82.7955	3.75538	0.454396	8.26454	1.4e-16	2.61e-15	up
Lst1	303.019	1.62133	0.198059	8.1861	2.7e-16	4.91e-15	up
Pbx1	305.877	1.71676	0.21243	8.08154	6.4e-16	1.14e-14	up
Hgf	250.928	1.72952	0.216769	7.97861	1.48e-15	2.57e-14	up
Ndn	226.383	1.82809	0.230137	7.9435	1.97e-15	3.38e-14	up
Tnfrsf12a	296.389	1.71304	0.215873	7.9354	2.1e-15	3.6e-14	up
Trim30d	296.068	1.5343	0.193574	7.92613	2.26e-15	3.88e-14	up
Ccl9	311.361	1.49995	0.19177	7.82164	5.21e-15	8.77e-14	up
Crisp1	74.2907	3.65815	0.469931	7.78443	7e-15	1.17e-13	up
Slc4a11	321.133	1.43544	0.184803	7.76739	8.01e-15	1.33e-13	up
Hck	64.7592	5.11646	0.665345	7.68994	1.47e-14	2.39e-13	up
Zfp503	322.005	1.45069	0.189585	7.65194	1.98e-14	3.18e-13	up
Fhdc1	83.5893	3.12849	0.416188	7.51702	5.6e-14	8.72e-13	up
Tmem176a	62.0134	4.37403	0.582109	7.51411	5.73e-14	8.89e-13	up
Sult1a1	60.3348	5.01359	0.673096	7.44856	9.44e-14	1.45e-12	up
Mc1r	69.897	3.73048	0.512745	7.27551	3.45e-13	5.04e-12	up
Aldoc	512.218	1.13222	0.155903	7.26232	3.81e-13	5.54e-12	up
Rbpms2	239.375	1.56287	0.21989	7.10753	1.18e-12	1.65e-11	up
Slc6a13	307.216	1.4296	0.2015	7.0948	1.3e-12	1.8e-11	up
Sema4a	274.285	1.40394	0.200282	7.00983	2.39e-12	3.27e-11	up
Rgs13	386.19	1.16245	0.167765	6.92904	4.24e-12	5.7e-11	up
Tcf4	52.4649	4.26181	0.619204	6.88273	5.87e-12	7.8e-11	up
Gfi1b	559.804	1.046	0.152041	6.87968	6e-12	7.95e-11	up
Gm29721	252.769	1.45519	0.214081	6.79737	1.07e-11	1.39e-10	up
Nhsl1	287.797	1.31489	0.19446	6.76174	1.36e-11	1.75e-10	up
Rab11fip5	73.2331	3.01974	0.448137	6.73843	1.6e-11	2.04e-10	up
Aqp8	101.275	2.32413	0.346423	6.70892	1.96e-11	2.48e-10	up
Nrxn1	110.377	2.2447	0.334708	6.70646	1.99e-11	2.51e-10	up
Lgmn	50.1233	4.0455	0.611403	6.61675	3.67e-11	4.55e-10	up
Gpr65	82.2386	9.75047	1.48197	6.57939	4.72e-11	5.8e-10	up
9130008F23Rik	133.63	1.99453	0.307806	6.47981	9.18e-11	1.1e-09	up
Khk	433.123	1.04536	0.161475	6.47381	9.56e-11	1.14e-09	up
Dhrs3	449.36	1.05994	0.168448	6.29236	3.13e-10	3.57e-09	up
Cyp4v3	308.452	1.21297	0.194007	6.25221	4.05e-10	4.55e-09	up
Ckap4	143.173	1.89959	0.304005	6.24855	4.14e-10	4.65e-09	up
Ngfr	252.946	1.30906	0.210211	6.22739	4.74e-10	5.29e-09	up
Lyz2	266.476	1.34147	0.216041	6.20934	5.32e-10	5.92e-09	up
Fut7	76.533	2.59594	0.424547	6.11461	9.68e-10	1.06e-08	up
Tfpi	45.6315	4.20094	0.687853	6.10732	1.01e-09	1.1e-08	up
Morn4	420.192	1.00935	0.165929	6.083	1.18e-09	1.28e-08	up
Erv3	57.3801	2.96857	0.490887	6.04734	1.47e-09	1.57e-08	up
Kcnq1	49.0839	3.44365	0.573323	6.00648	1.9e-09	2e-08	up
Exoc3l	318.974	1.11857	0.188722	5.92708	3.08e-09	3.19e-08	up
Il1b	60.9892	2.82245	0.477969	5.90509	3.52e-09	3.63e-08	up
Kalrn	143.93	1.67021	0.28565	5.84704	5e-09	5.05e-08	up
Bpifc	103.182	2.04295	0.350793	5.82379	5.75e-09	5.77e-08	up
Polr3g	294.631	1.1286	0.195759	5.76522	8.15e-09	8.08e-08	up
Wwtr1	251.501	1.21696	0.211832	5.74495	9.19e-09	9.06e-08	up
Pcsk9	43.1486	3.44231	0.60411	5.69815	1.21e-08	1.18e-07	up
Tbc1d16	231.654	1.40045	0.246691	5.67694	1.37e-08	1.32e-07	up
Frat1	225.145	1.2084	0.218501	5.53038	3.2e-08	2.96e-07	up
Scara5	69.6698	8.06382	1.47933	5.45099	5.01e-08	4.54e-07	up
Gcsam	188.322	5.19447	0.964582	5.3852	7.24e-08	6.44e-07	up
Vamp5	191.571	1.27529	0.23748	5.3701	7.87e-08	6.98e-07	up
Thsd4	100.525	1.78758	0.335203	5.33284	9.67e-08	8.44e-07	up
Rnf17	72.7661	2.1357	0.402388	5.30757	1.11e-07	9.63e-07	up
Csgalnact1	68.807	2.2825	0.433714	5.26269	1.42e-07	1.21e-06	up
Thra	250.659	1.08208	0.2066	5.23756	1.63e-07	1.38e-06	up
Rrad	118.804	1.64478	0.314471	5.23031	1.69e-07	1.43e-06	up
Dusp2	63.9972	2.51623	0.482955	5.21008	1.89e-07	1.59e-06	up
Pde7b	70.3154	2.14085	0.4122	5.19371	2.06e-07	1.72e-06	up
Twist2	29.7245	4.79875	0.936041	5.12664	2.95e-07	2.4e-06	up
Marchf10	81.8173	1.89106	0.375154	5.04076	4.64e-07	3.66e-06	up
Galc	271.454	4.96465	0.989554	5.01706	5.25e-07	4.12e-06	up
Nlrp10	36.1696	3.27318	0.655092	4.99651	5.84e-07	4.57e-06	up
Cntnap2	35.1447	3.23623	0.647801	4.99572	5.86e-07	4.58e-06	up
2900026A02Rik	70.0576	2.03501	0.408262	4.98456	6.21e-07	4.83e-06	up
Ncoa1	40.5569	2.85611	0.581429	4.91222	9.01e-07	6.84e-06	up
Ppp1r14c	57.1631	2.31595	0.472226	4.90432	9.38e-07	7.09e-06	up
Abca1	72.1474	1.98824	0.415449	4.78577	1.7e-06	1.25e-05	up
Atp13a4	214.655	1.06235	0.225642	4.70809	2.5e-06	1.8e-05	up
Kcns1	70.915	1.86205	0.400867	4.64506	3.4e-06	2.38e-05	up
Prodh	219.962	1.15521	0.249141	4.63678	3.54e-06	2.48e-05	up
Ctnna2	235.71	1.02181	0.22084	4.62695	3.71e-06	2.58e-05	up
Foxd2	214.718	1.05044	0.230789	4.5515	5.33e-06	3.62e-05	up
Rasef	25.811	3.9485	0.879316	4.49042	7.11e-06	4.75e-05	up
Cited1	174.559	1.19163	0.26622	4.4761	7.6e-06	5.06e-05	up
Tnfrsf11b	28.4823	3.17225	0.713358	4.44692	8.71e-06	5.74e-05	up
9930012K11Rik	158.515	1.18836	0.267312	4.4456	8.76e-06	5.76e-05	up
Foxc1	134.298	1.26988	0.285917	4.44144	8.94e-06	5.87e-05	up
Csrp3	61.82	1.97845	0.446002	4.43596	9.17e-06	6.01e-05	up
Itga4	156.725	1.19333	0.272487	4.37941	1.19e-05	7.64e-05	up
Stard6	42.3457	2.39198	0.547743	4.36698	1.26e-05	8.05e-05	up
Slc6a4	51.1913	2.10978	0.483785	4.36098	1.29e-05	8.25e-05	up
Rab17	79.3735	1.62816	0.379643	4.28868	1.8e-05	0.000111674	up
Hmga1b	178.766	1.0681	0.249079	4.2882	1.8e-05	0.000111861	up
Lrp4	189.221	1.02341	0.243834	4.19714	2.7e-05	0.000163013	up
Arhgef5	164.265	1.24097	0.296165	4.19011	2.79e-05	0.000167912	up
Rasl11a	33.3482	2.61696	0.624614	4.18973	2.79e-05	0.000168118	up
Rassf4	28.873	2.92667	0.701298	4.17321	3e-05	0.0001797	up
Prrx1	22.6801	6.43147	1.5762	4.08035	4.5e-05	0.000262149	up
Cd300c	33.385	2.62785	0.648035	4.0551	5.01e-05	0.000289547	up
Hey2	194.759	1.01764	0.25352	4.01405	5.97e-05	0.000339999	up
Greb1	25.997	3.00754	0.749687	4.01173	6.03e-05	0.000343046	up
Eomes	20.4244	6.27745	1.58343	3.96446	7.36e-05	0.000412154	up
Lrrc7	16.5758	4.94216	1.26929	3.89366	9.87e-05	0.000540834	up
Ednra	48.4795	2.2031	0.571855	3.85255	0.000116893	0.00062985	up
Snx24	16.6495	4.95952	1.28773	3.85136	0.000117462	0.000632389	up
Gpr132	30.2981	2.65988	0.692449	3.84127	0.000122401	0.000657067	up
Chst8	10.1781	6.73468	1.75572	3.83584	0.000125134	0.000670075	up
Selenom	85.6663	1.66455	0.436717	3.81151	0.000138119	0.000730544	up
Slpi	50.3096	2.0187	0.530884	3.80252	0.000143232	0.00075635	up
Cebpa	16.8748	3.92358	1.03217	3.8013	0.000143938	0.000759766	up
Smarca1	133.038	1.06109	0.283105	3.74803	0.000178226	0.000922698	up
Grtp1	9.1911	6.58775	1.77896	3.70316	0.000212934	0.00108675	up
Tg	40.275	1.99608	0.541757	3.68446	0.000229191	0.00116284	up
Kazn	19.1678	3.24589	0.885752	3.66456	0.000247762	0.00124777	up
Runx1t1	16.4357	5.96594	1.63015	3.65975	0.000252458	0.00126802	up
Slc24a5	116.61	1.15107	0.31503	3.65385	0.000258342	0.00129551	up
Enthd1	60.733	1.576	0.434723	3.6253	0.000288623	0.00142637	up
Ldlrad4	38.803	1.98454	0.559644	3.54607	0.000391023	0.00188004	up
Tspan9	128.335	1.0229	0.288542	3.54507	0.000392514	0.00188651	up
Rab11fip1	108.992	1.11553	0.317542	3.51303	0.000443023	0.00211358	up
Meiosin	27.7118	2.30512	0.659735	3.49401	0.000475816	0.00225507	up
Gimap3	7.8647	6.36495	1.82591	3.48591	0.00049046	0.00231685	up
Zfp326	27.881	2.40097	0.691146	3.47391	0.000512942	0.00241249	up
Zfp941	69.8642	1.4653	0.427542	3.42726	0.000609698	0.00281841	up
Ifitm10	71.7643	1.37996	0.40278	3.4261	0.000612324	0.00282752	up
Perp	20.5172	2.8036	0.830681	3.37506	0.000737986	0.00333801	up
Naaladl2	7.23035	6.24205	1.85114	3.372	0.000746233	0.00337133	up
Large2	13.6746	4.03512	1.1977	3.36905	0.00075428	0.00340293	up
Ppp1r3g	34.9338	2.00504	0.602842	3.32598	0.000881077	0.00390558	up
Ablim1	42.7359	1.69052	0.510376	3.3123	0.000925312	0.00407654	up
Prrg1	12.2848	3.89076	1.19386	3.25897	0.00111816	0.0047845	up
Fcgrt	11.8799	5.49006	1.7047	3.22055	0.00127947	0.00538225	up
Gbp8	26.7193	2.14204	0.665775	3.21737	0.00129374	0.00543521	up
Nuak1	69.0219	1.27433	0.400069	3.18527	0.00144621	0.00601332	up
Hoxb2	29.7725	1.99058	0.625482	3.18247	0.00146023	0.00606191	up
Cngb1	12.8	3.95667	1.2564	3.1492	0.00163718	0.00669979	up
Ubxn11	48.19	1.52954	0.489601	3.12406	0.00178374	0.00723101	up
Hpn	71.9694	1.26856	0.407463	3.11333	0.00184991	0.00746885	up
Tafa1	10.338	5.28324	1.71693	3.07715	0.0020899	0.00831846	up
Adra2c	10.3447	4.24289	1.37913	3.07651	0.00209442	0.00833391	up
Nod2	33.638	1.85269	0.605283	3.06087	0.00220696	0.00873018	up
Mpnd	105.256	1.02466	0.337702	3.03422	0.00241155	0.00944488	up
Smoc2	76.844	1.17423	0.38808	3.02573	0.00248031	0.00969743	up
Ramp1	52.9117	1.52884	0.50606	3.02106	0.00251889	0.00983255	up
Septin1	62.5294	1.33305	0.449214	2.96752	0.00300217	0.0115006	up
Avpi1	70.0266	1.19489	0.403754	2.95945	0.00308186	0.0117537	up
Cd300ld5	23.0488	2.39356	0.815836	2.93387	0.00334763	0.0126639	up
Ggt7	10.7041	3.665	1.24973	2.93263	0.003361	0.0127097	up
Itgae	30.5595	1.8103	0.617752	2.93046	0.00338461	0.0127878	up
Scml4	10.5718	3.6478	1.24582	2.92802	0.00341129	0.0128699	up
Olfr1034	5.24314	5.77999	1.98975	2.90488	0.00367394	0.0137169	up
Smad3	28.5586	1.92272	0.661933	2.90471	0.00367598	0.0137206	up
Stac2	22.61	2.28186	0.786125	2.90267	0.00369993	0.0137885	up
Hspa1b	54.0578	1.30977	0.451303	2.90218	0.00370572	0.0138037	up
Sptbn4	33.6212	1.77835	0.613315	2.89957	0.00373675	0.0139153	up
Prtg	11.8662	3.36134	1.17751	2.85462	0.00430878	0.0157111	up
Pth1r	5.00962	5.71413	2.0097	2.84328	0.0044652	0.0161993	up
Ggt5	8.74408	5.02393	1.77604	2.82872	0.00467343	0.016865	up
Mmrn1	8.58426	5.00947	1.77864	2.81647	0.0048555	0.0174104	up
Fgf3	10.5463	3.63123	1.29614	2.80157	0.00508539	0.0181193	up
Cxcl16	29.9517	1.77189	0.633601	2.79653	0.00516544	0.0183692	up
Atp8b1	12.7966	2.86	1.02393	2.79317	0.00521949	0.0185239	up
Hsd11b1	29.8597	1.79088	0.641521	2.79162	0.00524455	0.0185994	up
Tpm2	20.3928	2.33896	0.841767	2.77863	0.00545889	0.0192331	up
Cysltr2	76.4867	1.12328	0.404873	2.77441	0.00553021	0.0194474	up
Pacsin3	27.515	1.779	0.642377	2.7694	0.00561602	0.019685	up
1700003F12Rik	42.7689	1.40677	0.511656	2.74944	0.00596978	0.0207899	up
Tcp10a	15.6248	2.4976	0.908711	2.74851	0.00598673	0.0208321	up
Dock1	51.0257	1.25648	0.458028	2.74325	0.00608345	0.0211176	up
Cx3cl1	33.4125	1.64415	0.600979	2.73579	0.00622304	0.0215329	up
Rundc3a	41.4338	1.39355	0.510643	2.72902	0.00635227	0.0219331	up
Ccr3	24.8638	1.83092	0.67434	2.71513	0.00662499	0.0227474	up
Plcl1	9.40324	3.47594	1.28032	2.7149	0.00662958	0.0227571	up
Xkr6	4.5426	5.57263	2.05613	2.71026	0.00672309	0.0230476	up
Adra2a	22.2653	2.01578	0.744457	2.70771	0.00677486	0.0231759	up
Ccl17	12.0751	3.07819	1.14115	2.69745	0.00698732	0.0237958	up
Tmem44	10.8224	3.25921	1.2144	2.6838	0.0072791	0.0246469	up
Shf	63.5055	1.10155	0.414684	2.65637	0.00789877	0.0264136	up
Slc13a2	38.1196	1.42208	0.536731	2.64952	0.00806072	0.0268926	up
Fbxo36	77.5722	1.02632	0.388694	2.64043	0.0082802	0.0275609	up
Smpx	4.29585	5.49231	2.08864	2.6296	0.00854845	0.0283445	up
Prxl2c	36.3372	1.48345	0.565289	2.62424	0.0086843	0.0287361	up
Plag1	45.6996	1.4365	0.548778	2.61764	0.00885399	0.0292362	up
Zfp57	39.8936	1.40761	0.539291	2.61012	0.00905111	0.0297446	up
Hbb-y	13.9758	2.53392	0.971515	2.60822	0.00910147	0.029895	up
Sec14l2	50.279	1.19044	0.462974	2.57129	0.0101322	0.0327487	up
Evc	4.10205	5.42417	2.11467	2.56502	0.0103171	0.0332884	up
Dqx1	51.5017	1.19756	0.468548	2.5559	0.0105914	0.0340039	up
Svs3b	4.14176	5.43685	2.14281	2.53725	0.0111726	0.0355786	up
Zfp469	4.14176	5.43685	2.14281	2.53725	0.0111726	0.0355786	up
Id1	16.1751	2.23742	0.886345	2.52432	0.0115922	0.0367793	up
Nat8f1	62.4119	1.03524	0.412466	2.50987	0.0120775	0.0381135	up
B4galt4	31.9207	1.55154	0.624703	2.48364	0.0130045	0.0405937	up
Lrrc14b	13.1108	2.40274	0.969023	2.47955	0.0131549	0.0410235	up
Neil2	6.86275	4.65932	1.89655	2.45674	0.0140205	0.0433161	up
Acer2	36.9191	1.35249	0.551774	2.45116	0.0142397	0.0439512	up
Scn5a	9.202	2.98651	1.22646	2.43507	0.0148889	0.0456286	up
Zmynd15	16.1082	2.06527	0.85276	2.42187	0.015441	0.0469872	up
Nol3	31.5199	1.4262	0.589206	2.42054	0.0154973	0.0471472	up
Sall2	18.6196	2.02347	0.83632	2.41949	0.0155423	0.0472509	up
Samd15	24.5407	1.63765	0.680168	2.40772	0.0160526	0.0485289	up

## Sheet: Sheet8
Table S4H. Related with Figure 6F, the downregulated genes in unstimulated Elk4 KO BMMC (|Log2 FC|≥1,adj-p<0.05)
gene	baseMean	log2FoldChange	lfcSE	stat	pvalue	padj	change
Ctsg	5779.29	-3.88293	0.0583601	-66.534	0	0	down
Dnah7a	3153.4	-4.45737	0.0848426	-52.5369	0	0	down
Gm2a	32239.1	-1.09558	0.0250363	-43.7598	0	0	down
Golim4	7908.91	-2.00848	0.0422723	-47.5129	0	0	down
Hdc	2532.39	-2.90746	0.0774175	-37.5556	0	0	down
Mki67	11419.1	-1.57572	0.0381876	-41.2626	0	0	down
Ptpn13	2287.58	-3.64978	0.0879761	-41.4861	0	0	down
Spcs3	21597.2	-1.13502	0.0283589	-40.0234	0	0	down
Egr2	5802.32	-1.86387	0.051807	-35.9772	1.9e-283	1.64e-280	down
Adam8	7902.18	-1.46557	0.0422264	-34.7075	6.07e-264	4.62e-261	down
Nr4a1	7889.07	-1.41123	0.0414418	-34.0533	3.63e-254	2.61e-251	down
Lif	7086	-1.40081	0.0419875	-33.3627	4.77e-244	3.09e-241	down
Top2a	8260.01	-1.37867	0.0417675	-33.0082	6.2e-239	3.82e-236	down
Ccl3	1859.23	-2.6592	0.0838446	-31.7158	9.4e-221	5.32e-218	down
Ccl4	1609.43	-2.76138	0.0912196	-30.2717	2.7e-201	1.4e-198	down
Sorl1	992.842	-5.05228	0.167366	-30.187	3.51e-200	1.68e-197	down
Il9r	1772.25	-2.42374	0.085868	-28.2263	2.78e-175	1.24e-172	down
Ddc	2332.14	-2.01404	0.0734123	-27.4346	1.06e-165	4.29e-163	down
Nin	8234.54	-1.13203	0.0416199	-27.1992	6.64e-163	2.61e-160	down
Cd276	1308.97	-2.65902	0.10009	-26.5663	1.66e-155	6.15e-153	down
Cfp	3387.52	-1.64303	0.0618959	-26.5451	2.93e-155	1.05e-152	down
Csrnp1	4198.73	-1.43299	0.0541603	-26.4583	2.93e-154	1.02e-151	down
D17H6S56E-5	7389.23	-1.09808	0.042234	-25.9998	4.98e-149	1.7e-146	down
Asap1	4074.78	-1.36683	0.0553578	-24.6908	1.34e-134	3.95e-132	down
Akna	3016.28	-1.50945	0.0632606	-23.8608	7.83e-126	2.25e-123	down
Aspm	1144.34	-2.64065	0.110785	-23.8359	1.42e-125	3.99e-123	down
Cyp1b1	1964.95	-1.98248	0.083426	-23.7633	8.01e-125	2.21e-122	down
Myo7a	1035.08	-2.5584	0.110571	-23.1381	1.91e-118	4.77e-116	down
Cenpf	1429.34	-2.20008	0.0967993	-22.7283	2.35e-114	5.65e-112	down
Kif11	2547.45	-1.54659	0.0691754	-22.3575	1.02e-110	2.4e-108	down
Ube2c	1119.52	-2.33051	0.105059	-22.1829	5.02e-109	1.14e-106	down
Ncapd2	5300.87	-1.03588	0.0472094	-21.9421	1.03e-106	2.19e-104	down
LOC118568652	1334.26	-2.25322	0.105122	-21.4342	6.41e-102	1.3e-99	down
Ccna2	2312.83	-1.55371	0.0728818	-21.3183	7.68e-101	1.53e-98	down
Tmem156	1657.97	-1.8425	0.0868277	-21.2202	6.22e-100	1.22e-97	down
Tnfsf8	3337.78	-1.24336	0.0586558	-21.1976	1.01e-99	1.94e-97	down
Malt1	5504.83	-1.07407	0.0513102	-20.9329	2.69e-97	5.04e-95	down
Osm	4266.51	-1.1109	0.0531884	-20.8861	7.16e-97	1.32e-94	down
Cx3cr1	2985.83	-1.28952	0.0622389	-20.7189	2.34e-95	4.16e-93	down
Nlrc3	1898.26	-1.64429	0.0793623	-20.7188	2.35e-95	4.16e-93	down
Prc1	1801.84	-1.6935	0.0828306	-20.4454	6.61e-93	1.08e-90	down
Sulf2	566.009	-3.40161	0.166754	-20.3989	1.71e-92	2.77e-90	down
Sytl2	3242.27	-1.2178	0.0597691	-20.3751	2.78e-92	4.39e-90	down
Spint1	1465.8	-1.80273	0.0907068	-19.8742	6.8e-88	1.02e-85	down
Cadps2	492.922	-3.66803	0.188356	-19.474	1.83e-84	2.63e-82	down
Rrm2	3503.52	-1.11829	0.0589527	-18.9692	3.06e-80	4.36e-78	down
Ggta1	538.798	-3.11959	0.165328	-18.8692	2.05e-79	2.85e-77	down
Ccnb2	1030.5	-2.12679	0.11281	-18.8529	2.78e-79	3.83e-77	down
Kif23	1386.03	-1.81516	0.0963453	-18.8402	3.54e-79	4.82e-77	down
H2ax	2231.36	-1.36239	0.0727201	-18.7347	2.58e-78	3.41e-76	down
Ckap2l	1828.08	-1.54166	0.0825412	-18.6775	7.55e-78	9.78e-76	down
Cenpe	1452.34	-1.98136	0.107854	-18.3707	2.25e-75	2.83e-73	down
Cdc20	906.015	-2.29088	0.127102	-18.024	1.26e-72	1.51e-70	down
Dusp6	2724.17	-1.1621	0.0648944	-17.9075	1.03e-71	1.22e-69	down
Noct	798.246	-2.27757	0.127228	-17.9015	1.15e-71	1.35e-69	down
Tpx2	2318.01	-1.24496	0.0696075	-17.8854	1.53e-71	1.79e-69	down
Cenpa	1013.82	-1.91744	0.107888	-17.7725	1.15e-70	1.3e-68	down
Psrc1	1487.27	-1.74753	0.0983352	-17.7711	1.18e-70	1.32e-68	down
Gtse1	1055.56	-1.8403	0.104803	-17.5597	5.02e-69	5.28e-67	down
Knl1	1094	-1.82762	0.104151	-17.5477	6.19e-69	6.46e-67	down
Racgap1	2098.2	-1.27635	0.0729481	-17.4967	1.52e-68	1.56e-66	down
Kif20a	1200.48	-1.78217	0.103496	-17.2197	1.89e-66	1.91e-64	down
Ccnb1	1136.44	-1.75865	0.102773	-17.1119	1.21e-65	1.2e-63	down
Ston2	2515.48	-1.26267	0.073823	-17.104	1.39e-65	1.37e-63	down
Errfi1	3247.14	-1.15532	0.0679543	-17.0014	8.02e-65	7.86e-63	down
Hmmr	1005.31	-1.99963	0.118754	-16.8384	1.28e-63	1.23e-61	down
Espl1	1341.07	-1.54232	0.0918157	-16.798	2.52e-63	2.4e-61	down
Anln	1024.3	-1.77065	0.105982	-16.7071	1.16e-62	1.06e-60	down
Dusp5	1319.59	-1.58087	0.095482	-16.5567	1.43e-61	1.28e-59	down
Ass1	354.856	-3.42622	0.207158	-16.5392	1.92e-61	1.7e-59	down
Nek2	940.203	-1.92572	0.116545	-16.5234	2.49e-61	2.19e-59	down
Kifc1	991.059	-1.78398	0.108072	-16.5073	3.25e-61	2.84e-59	down
Lmnb1	2625.02	-1.15541	0.0700814	-16.4867	4.57e-61	3.97e-59	down
Emb	1973.79	-1.25097	0.0768458	-16.2789	1.39e-59	1.19e-57	down
Foxm1	1575.34	-1.45629	0.09004	-16.1739	7.71e-59	6.57e-57	down
Gask1b	3518.48	-1.02827	0.063609	-16.1655	8.83e-59	7.47e-57	down
Mcf2l	419.046	-2.87043	0.177922	-16.1331	1.49e-58	1.22e-56	down
Nusap1	1333.87	-1.55705	0.0970765	-16.0394	6.78e-58	5.45e-56	down
Eda2r	795.901	-1.98821	0.12403	-16.03	7.89e-58	6.3e-56	down
Tnks1bp1	722.784	-2.07575	0.130205	-15.9421	3.23e-57	2.55e-55	down
Prr11	800.869	-1.91349	0.121685	-15.725	1.02e-55	7.91e-54	down
Mllt3	1511.14	-1.34279	0.0856458	-15.6784	2.12e-55	1.63e-53	down
Syne2	605.122	-2.223	0.142411	-15.6098	6.24e-55	4.73e-53	down
Nmnat1	581.801	-2.44088	0.157236	-15.5236	2.4e-54	1.8e-52	down
Atp6v0d2	792.915	-1.97497	0.127412	-15.5007	3.43e-54	2.55e-52	down
Kif22	1054.97	-1.58694	0.103431	-15.3431	3.94e-53	2.85e-51	down
Cdc25b	588.773	-2.18139	0.143055	-15.2486	1.68e-52	1.18e-50	down
Atp8b4	392.092	-2.76258	0.182283	-15.1554	6.98e-52	4.75e-50	down
Cass4	714.599	-1.95259	0.128999	-15.1365	9.3e-52	6.27e-50	down
Gnb4	2318.73	-1.07834	0.0713287	-15.1179	1.23e-51	8.23e-50	down
Bub1b	1337.3	-1.44457	0.0958454	-15.0718	2.48e-51	1.65e-49	down
Cdca3	1014.69	-1.66313	0.110741	-15.0183	5.57e-51	3.68e-49	down
Kntc1	1930.14	-1.13583	0.0758948	-14.9659	1.23e-50	8.03e-49	down
Plk1	789.564	-1.80389	0.120888	-14.9219	2.37e-50	1.54e-48	down
Kif18b	736.521	-1.90915	0.128631	-14.8421	7.83e-50	4.99e-48	down
Prrg4	1705.61	-1.19272	0.0810521	-14.7155	5.13e-49	3.18e-47	down
Cit	1157.31	-1.52212	0.103803	-14.6636	1.1e-48	6.77e-47	down
Pcdh1	498.619	-2.3132	0.158546	-14.5901	3.25e-48	1.96e-46	down
Spag5	1023.86	-1.59881	0.109867	-14.5522	5.66e-48	3.39e-46	down
Skap1	558.758	-2.12188	0.145833	-14.5501	5.84e-48	3.48e-46	down
L1cam	1719.65	-1.17812	0.0811032	-14.5261	8.28e-48	4.92e-46	down
Kif4	957.975	-1.57712	0.110599	-14.2597	3.9e-46	2.29e-44	down
Knstrn	794.341	-1.82878	0.129188	-14.156	1.71e-45	9.91e-44	down
Acot11	2295.79	-1.00099	0.0712939	-14.0404	8.83e-45	5.06e-43	down
Ect2	1343.99	-1.29614	0.0934535	-13.8693	9.72e-44	5.42e-42	down
Prune2	833.099	-1.62457	0.117722	-13.8001	2.55e-43	1.41e-41	down
Pik3ap1	714.181	-2.11657	0.155201	-13.6377	2.39e-42	1.28e-40	down
Slc29a1	1889.76	-1.04496	0.0769458	-13.5804	5.23e-42	2.78e-40	down
Rec8	1754.4	-1.1713	0.0867834	-13.4968	1.63e-41	8.57e-40	down
Ncaph	1180.75	-1.35825	0.101141	-13.4293	4.07e-41	2.11e-39	down
Tm6sf1	2302.05	-1.0739	0.080004	-13.4231	4.43e-41	2.29e-39	down
Adamtsl1	378.183	-2.43293	0.183364	-13.2683	3.54e-40	1.81e-38	down
Tacc3	1467.26	-1.23581	0.0932827	-13.248	4.64e-40	2.36e-38	down
Ncapg	1035.32	-1.35515	0.103146	-13.1381	1.99e-39	9.99e-38	down
Hmcn2	212.757	-3.54343	0.270651	-13.0923	3.65e-39	1.79e-37	down
Egr4	215.353	-3.68128	0.282669	-13.0233	9.02e-39	4.34e-37	down
Cdk1	1316.49	-1.23238	0.0965154	-12.7687	2.45e-37	1.14e-35	down
Card9	910.636	-1.40286	0.110518	-12.6935	6.42e-37	2.95e-35	down
Iqgap3	927.625	-1.51345	0.119244	-12.6921	6.54e-37	2.99e-35	down
Dlgap5	892.065	-1.41616	0.111958	-12.649	1.13e-36	5.06e-35	down
Eps8l1	1184.64	-1.25029	0.0992785	-12.5938	2.29e-36	1e-34	down
Kif14	666.381	-1.74387	0.140247	-12.4342	1.7e-35	7.28e-34	down
Sh3pxd2a	179.276	-4.2695	0.34447	-12.3944	2.8e-35	1.19e-33	down
Cip2a	948.727	-1.34835	0.109482	-12.3158	7.45e-35	3.12e-33	down
Bub1	851.075	-1.4057	0.114398	-12.2879	1.05e-34	4.37e-33	down
Ankle1	566.907	-1.91934	0.156408	-12.2713	1.29e-34	5.34e-33	down
Kif15	983.806	-1.29669	0.106501	-12.1754	4.21e-34	1.71e-32	down
Kif20b	1311.03	-1.11888	0.0926608	-12.075	1.43e-33	5.69e-32	down
Nfkbid	1253.28	-1.20153	0.100435	-11.9632	5.54e-33	2.17e-31	down
Cdca8	1141.29	-1.16951	0.0989926	-11.8141	3.3e-32	1.25e-30	down
Cyria	424.068	-2.03233	0.172063	-11.8115	3.4e-32	1.29e-30	down
Nuf2	933.737	-1.34795	0.114171	-11.8064	3.62e-32	1.37e-30	down
Cep55	417.098	-1.97429	0.168044	-11.7486	7.18e-32	2.68e-30	down
Pimreg	789.442	-1.62002	0.138049	-11.7351	8.42e-32	3.13e-30	down
Tpm4	242.812	-2.70256	0.233464	-11.576	5.46e-31	1.99e-29	down
Ccnf	780.048	-1.37567	0.119606	-11.5017	1.29e-30	4.66e-29	down
LOC118568032	314.621	-2.28144	0.198634	-11.4857	1.56e-30	5.6e-29	down
Aurkb	907.75	-1.25561	0.109473	-11.4696	1.88e-30	6.73e-29	down
Kif2c	442.106	-1.84277	0.161484	-11.4115	3.66e-30	1.3e-28	down
Rassf3	378.029	-2.0025	0.182799	-10.9546	6.31e-28	2.07e-26	down
Stil	981.253	-1.27039	0.116817	-10.8751	1.51e-27	4.92e-26	down
Sh2d1b1	519.895	-1.6134	0.149519	-10.7906	3.81e-27	1.22e-25	down
Sgce	191.719	-2.88728	0.267872	-10.7786	4.35e-27	1.39e-25	down
Jaml	118.86	-5.003	0.467349	-10.7051	9.64e-27	3.04e-25	down
Lars2	30267.3	-2.53899	0.237245	-10.702	9.96e-27	3.14e-25	down
Fkbp1a	677.768	-1.47141	0.138102	-10.6545	1.66e-26	5.22e-25	down
Inka2	836.256	-1.24368	0.117059	-10.6243	2.3e-26	7.13e-25	down
Cdkn2c	745.815	-1.28666	0.121318	-10.6057	2.8e-26	8.67e-25	down
Ltb4r1	517.958	-1.67191	0.158946	-10.5187	7.09e-26	2.14e-24	down
Asb2	190.184	-2.76049	0.263947	-10.4585	1.34e-25	3.97e-24	down
Adgrg6	226.733	-2.50361	0.239916	-10.4353	1.71e-25	5.03e-24	down
Cdca2	595.573	-1.40368	0.135363	-10.3698	3.4e-25	9.9e-24	down
Atp2b4	968.131	-1.09303	0.105543	-10.3562	3.92e-25	1.13e-23	down
Fhl2	376.394	-1.79345	0.173339	-10.3465	4.34e-25	1.25e-23	down
Gpsm2	261.197	-2.39993	0.235458	-10.1926	2.14e-24	6e-23	down
Birc5	783.877	-1.34275	0.13319	-10.0815	6.67e-24	1.83e-22	down
Ckap2	474.803	-1.62161	0.161122	-10.0645	7.93e-24	2.17e-22	down
Reps2	334.346	-1.95337	0.19478	-10.0286	1.14e-23	3.07e-22	down
Arhgap19	538.46	-1.44984	0.14482	-10.0113	1.36e-23	3.64e-22	down
Tagap	544.887	-1.41284	0.141395	-9.99214	1.65e-23	4.39e-22	down
Creb5	145.738	-3.08822	0.309284	-9.98505	1.77e-23	4.7e-22	down
Lhfp	253.838	-2.22356	0.223139	-9.96491	2.17e-23	5.74e-22	down
Notch1	888.323	-1.1013	0.110826	-9.93721	2.87e-23	7.52e-22	down
Nr4a3	557.981	-1.37835	0.139541	-9.87775	5.2e-23	1.34e-21	down
St8sia1	151.529	-2.93642	0.29801	-9.85345	6.62e-23	1.7e-21	down
Pde8a	316.124	-1.8516	0.190358	-9.72693	2.31e-22	5.83e-21	down
Runx2	201.771	-2.42775	0.250461	-9.69312	3.23e-22	8.06e-21	down
Arsb	205.308	-2.40665	0.248586	-9.68134	3.62e-22	8.96e-21	down
Gnaq	299.958	-1.96019	0.202545	-9.6778	3.75e-22	9.26e-21	down
Ncoa7	1008.11	-1.12406	0.116309	-9.66445	4.27e-22	1.05e-20	down
H1f10	649.814	-1.24168	0.128894	-9.63335	5.78e-22	1.41e-20	down
Tnfsf4	241.674	-2.32735	0.242025	-9.61618	6.83e-22	1.66e-20	down
Aurka	466.766	-1.65263	0.172301	-9.59151	8.68e-22	2.1e-20	down
Spc25	758.393	-1.17018	0.122457	-9.55588	1.23e-21	2.95e-20	down
Clec2i	113.826	-3.98701	0.418481	-9.52733	1.61e-21	3.86e-20	down
Parpbp	293.556	-1.92803	0.202856	-9.50439	2.01e-21	4.79e-20	down
Ptgir	289.504	-1.89358	0.201229	-9.41006	4.96e-21	1.16e-19	down
Fancd2	489.927	-1.43559	0.154603	-9.28568	1.61e-20	3.68e-19	down
Rbfox1	97.5445	-5.83186	0.628241	-9.28283	1.65e-20	3.78e-19	down
Olr1	95.8617	-5.81163	0.629445	-9.23296	2.63e-20	5.98e-19	down
Meis2	565.39	-1.31645	0.142835	-9.21657	3.07e-20	6.94e-19	down
Tubb6	855.835	-1.09536	0.119009	-9.20404	3.45e-20	7.78e-19	down
Nkpd1	308.252	-1.7656	0.192564	-9.16888	4.78e-20	1.07e-18	down
Unc5a	569.617	-1.29719	0.141591	-9.1615	5.12e-20	1.14e-18	down
Gpc1	222.678	-2.43568	0.266848	-9.12757	7.01e-20	1.54e-18	down
Zfp970	455.319	-1.44635	0.160376	-9.01848	1.91e-19	4.13e-18	down
Gcsh	875.355	-1.0246	0.113843	-9.00013	2.25e-19	4.87e-18	down
Lyrm7	214.737	-2.1267	0.236625	-8.98766	2.53e-19	5.43e-18	down
Gpr179	112.566	-3.49573	0.389068	-8.98489	2.59e-19	5.56e-18	down
Smtn	202.913	-2.26432	0.252804	-8.95681	3.34e-19	7.15e-18	down
Gpx3	214.037	-2.08606	0.232951	-8.95493	3.4e-19	7.26e-18	down
Sgo1	415.018	-1.45324	0.162721	-8.93086	4.23e-19	8.97e-18	down
Myh10	668.222	-1.121	0.126631	-8.85249	8.56e-19	1.79e-17	down
Neurl1b	81.8822	-4.25238	0.483976	-8.78636	1.54e-18	3.18e-17	down
Tmc8	459.537	-1.32846	0.154459	-8.60076	7.92e-18	1.58e-16	down
Cobll1	554.004	-1.22744	0.142776	-8.59696	8.19e-18	1.63e-16	down
Hdgfl3	673.708	-1.08156	0.126012	-8.583	9.24e-18	1.83e-16	down
Vmn2r96	489.042	-12.435	1.44964	-8.57799	9.65e-18	1.91e-16	down
Lipo3	359.236	-1.50544	0.175756	-8.56551	1.08e-17	2.11e-16	down
Nsg1	106.884	-3.08571	0.3603	-8.56428	1.09e-17	2.13e-16	down
Tmem144	145.95	-2.62861	0.307053	-8.56078	1.12e-17	2.19e-16	down
Ddias	366.778	-1.53482	0.179354	-8.55749	1.15e-17	2.25e-16	down
Fam43a	290.096	-1.7922	0.211074	-8.49085	2.05e-17	3.95e-16	down
Gpm6a	569.713	-1.45996	0.172564	-8.4604	2.66e-17	5.1e-16	down
Matk	327.47	-1.63114	0.194169	-8.40063	4.44e-17	8.47e-16	down
Pif1	147.429	-2.46828	0.294074	-8.3934	4.72e-17	8.99e-16	down
Shcbp1	534.213	-1.21427	0.145312	-8.35629	6.47e-17	1.22e-15	down
Calcrl	81.186	-3.92373	0.477786	-8.21232	2.17e-16	3.98e-15	down
Lrrc25	283.738	-1.67693	0.20458	-8.19694	2.47e-16	4.52e-15	down
Mastl	353.716	-1.4359	0.175854	-8.16528	3.21e-16	5.81e-15	down
Spink2	414.899	-1.30968	0.161383	-8.11533	4.84e-16	8.68e-15	down
Troap	267.249	-1.78058	0.219948	-8.09547	5.7e-16	1.02e-14	down
Kctd15	287.517	-1.5741	0.196957	-7.99209	1.33e-15	2.32e-14	down
Sapcd2	155.833	-2.61042	0.327115	-7.98012	1.46e-15	2.54e-14	down
E2f7	579.131	-1.08094	0.13589	-7.95452	1.8e-15	3.11e-14	down
Melk	495.034	-1.19897	0.151401	-7.91921	2.39e-15	4.09e-14	down
Depdc1a	284.599	-1.57398	0.198992	-7.90977	2.58e-15	4.41e-14	down
Arhgef40	161.625	-2.16019	0.273508	-7.89809	2.83e-15	4.83e-14	down
Ets1	299.132	-1.61813	0.205007	-7.89301	2.95e-15	5.01e-14	down
Lhfpl1	673.03	-4.89844	0.621493	-7.88173	3.23e-15	5.48e-14	down
LOC118568653	225.011	-1.81447	0.232327	-7.81	5.72e-15	9.58e-14	down
Vstm2b	74.6152	-3.72199	0.476875	-7.80495	5.95e-15	9.96e-14	down
Fndc3b	202.253	-1.86748	0.239686	-7.79135	6.63e-15	1.11e-13	down
Atp9a	74.8665	-3.71239	0.48421	-7.6669	1.76e-14	2.84e-13	down
Sgms2	262.37	-1.63474	0.213452	-7.65859	1.88e-14	3.03e-13	down
Lrmda	126.844	-2.59044	0.341286	-7.59024	3.19e-14	5.07e-13	down
Il12rb1	402.897	-1.22869	0.163412	-7.51896	5.52e-14	8.61e-13	down
Syt9	459.563	-1.2113	0.161139	-7.51714	5.6e-14	8.72e-13	down
Cmc2	551.818	-1.06497	0.142068	-7.49624	6.57e-14	1.01e-12	down
Dst	468.854	-1.26068	0.169959	-7.41758	1.19e-13	1.81e-12	down
Flrt3	281.1	-1.68155	0.22717	-7.40216	1.34e-13	2.03e-12	down
Gapt	132.736	-2.30237	0.311469	-7.39196	1.45e-13	2.19e-12	down
Neil3	487.435	-1.09632	0.149114	-7.35227	1.95e-13	2.91e-12	down
Phf19	558.722	-1.02516	0.14147	-7.24646	4.28e-13	6.19e-12	down
Kifc5b	322.679	-1.32402	0.18291	-7.23866	4.53e-13	6.53e-12	down
Fos	375.374	-1.2575	0.174703	-7.19791	6.11e-13	8.75e-12	down
Ltb4r2	480.718	-1.1267	0.157687	-7.14522	8.99e-13	1.27e-11	down
Rims3	435.8	-1.15474	0.162597	-7.10189	1.23e-12	1.72e-11	down
Bard1	388.996	-1.18809	0.167376	-7.0983	1.26e-12	1.76e-11	down
Adamts1	340.916	-1.25885	0.177839	-7.0786	1.46e-12	2.02e-11	down
Ttk	363.442	-1.30358	0.184532	-7.06425	1.61e-12	2.24e-11	down
Cenpi	481.84	-1.16885	0.166056	-7.03887	1.94e-12	2.66e-11	down
Adamts20	147.718	-2.11476	0.302292	-6.99575	2.64e-12	3.6e-11	down
Ndc80	504.693	-1.01234	0.145164	-6.97375	3.09e-12	4.18e-11	down
Tgtp1	61.4761	-3.41198	0.492935	-6.92176	4.46e-12	5.99e-11	down
Cdkn3	162.452	-1.82723	0.26447	-6.90902	4.88e-12	6.53e-11	down
Ckmt1	77.837	-2.87656	0.417416	-6.89136	5.53e-12	7.35e-11	down
Orc1	496.127	-1.12819	0.164156	-6.87265	6.3e-12	8.34e-11	down
Speg	325.984	-1.3137	0.191274	-6.86815	6.5e-12	8.6e-11	down
Fez1	157.079	-1.84854	0.271429	-6.81041	9.73e-12	1.27e-10	down
Zdhhc2	322.257	-1.29606	0.191264	-6.77627	1.23e-11	1.59e-10	down
Sgo2a	305.279	-1.27021	0.187469	-6.77556	1.24e-11	1.6e-10	down
Itgax	144.407	-2.05574	0.303909	-6.76432	1.34e-11	1.72e-10	down
B4galt6	48.3503	-4.60523	0.686557	-6.70772	1.98e-11	2.49e-10	down
Cdkl2	428.687	-1.084	0.162518	-6.67001	2.56e-11	3.21e-10	down
Kank3	453.427	-1.02017	0.153086	-6.66401	2.66e-11	3.34e-10	down
Capn11	194.621	-9.66228	1.45072	-6.66035	2.73e-11	3.42e-10	down
Pkd1l2	76.6948	-2.75965	0.418125	-6.60007	4.11e-11	5.07e-10	down
Mis18bp1	340.96	-1.22674	0.186483	-6.57825	4.76e-11	5.84e-10	down
Npr2	479.141	-1.08771	0.165569	-6.56951	5.05e-11	6.17e-10	down
Hs3st3b1	63.1794	-3.18216	0.484839	-6.56333	5.26e-11	6.42e-10	down
Cideb	213.944	-1.53099	0.233635	-6.55292	5.64e-11	6.86e-10	down
Aldh1l2	295.597	-1.34923	0.207439	-6.50419	7.81e-11	9.4e-10	down
Bsn	335.234	-1.28532	0.198647	-6.47037	9.78e-11	1.17e-09	down
Tmem98	367.871	-1.21292	0.188272	-6.44239	1.18e-10	1.39e-09	down
Fbn1	101.045	-2.35285	0.366177	-6.42545	1.31e-10	1.55e-09	down
Tspan2	470.809	-1.05738	0.165271	-6.39784	1.58e-10	1.85e-09	down
Ncs1	168.168	-1.63121	0.255703	-6.37932	1.78e-10	2.07e-09	down
E2f2	423.713	-1.04586	0.165063	-6.33616	2.36e-10	2.71e-09	down
Ak1	353.696	-1.12847	0.178226	-6.3317	2.42e-10	2.79e-09	down
Slco3a1	68.8353	-2.79439	0.443409	-6.30204	2.94e-10	3.36e-09	down
Zswim6	209.881	-1.48336	0.236541	-6.27106	3.59e-10	4.06e-09	down
Cdc25c	171.446	-1.59491	0.256091	-6.2279	4.73e-10	5.28e-09	down
Lgalsl	165.649	-1.67734	0.270218	-6.20734	5.39e-10	5.99e-09	down
Magi3	116.72	-2.03523	0.328264	-6.19998	5.65e-10	6.27e-09	down
Rbm44	40.8058	-4.16279	0.673922	-6.17696	6.53e-10	7.24e-09	down
Btbd8	287.721	-1.24684	0.203672	-6.12182	9.25e-10	1.01e-08	down
Prrt2	219.851	-1.36684	0.227336	-6.01242	1.83e-09	1.94e-08	down
Ppp1r16b	363.631	-1.04071	0.173729	-5.99039	2.09e-09	2.21e-08	down
Cox6b2	330.501	-1.13994	0.190758	-5.97583	2.29e-09	2.4e-08	down
Adcy6	111.418	-1.90221	0.318608	-5.97037	2.37e-09	2.48e-08	down
Pik3cb	340.596	-1.08062	0.181435	-5.95597	2.59e-09	2.7e-08	down
Nsl1	368.703	-1.08635	0.182812	-5.94241	2.81e-09	2.93e-08	down
Neo1	152.046	-1.64223	0.276408	-5.94133	2.83e-09	2.95e-08	down
Il2ra	230.294	-1.30477	0.22149	-5.89089	3.84e-09	3.95e-08	down
Dclk2	45.7708	-6.55588	1.11823	-5.86275	4.55e-09	4.63e-08	down
Fam124a	51.3627	-2.98888	0.513619	-5.81926	5.91e-09	5.92e-08	down
Trim59	296.263	-1.09247	0.189449	-5.76659	8.09e-09	8.03e-08	down
Faah	277.316	-1.13516	0.197683	-5.74233	9.34e-09	9.19e-08	down
Spdl1	293.893	-1.09606	0.191311	-5.72921	1.01e-08	9.91e-08	down
Ralgds	81.7813	-2.17341	0.382111	-5.68789	1.29e-08	1.25e-07	down
St6gal1	247.205	-1.18105	0.208564	-5.66275	1.49e-08	1.43e-07	down
Hs3st3a1	35.7597	-8.66179	1.53228	-5.65286	1.58e-08	1.51e-07	down
Tnfrsf10b	266.69	-1.19451	0.212292	-5.62675	1.84e-08	1.75e-07	down
Adamts5	322.423	-1.09288	0.194381	-5.62237	1.88e-08	1.8e-07	down
F830045P16Rik	104.271	-2.00821	0.358082	-5.60825	2.04e-08	1.94e-07	down
Btg2	190.534	-1.58009	0.283776	-5.56808	2.58e-08	2.41e-07	down
Ska1	207.819	-1.26019	0.226777	-5.55693	2.75e-08	2.56e-07	down
Vangl1	194.688	-1.32069	0.237711	-5.55588	2.76e-08	2.58e-07	down
Scml2	32.035	-4.40495	0.797413	-5.52405	3.31e-08	3.06e-07	down
C5ar1	206.128	-1.3141	0.237933	-5.52298	3.33e-08	3.08e-07	down
Bmp1	33.7189	-4.26329	0.779438	-5.46969	4.51e-08	4.11e-07	down
Rasa2	322.97	-1.03911	0.190287	-5.46074	4.74e-08	4.31e-07	down
LOC115490200	146.533	-5.01945	0.920639	-5.45213	4.98e-08	4.52e-07	down
LOC118568080	69.4187	-2.46711	0.45304	-5.44568	5.16e-08	4.66e-07	down
Wfikkn2	29.2615	-8.37256	1.55196	-5.39481	6.86e-08	6.12e-07	down
Cyp4f18	53.9102	-2.82421	0.524069	-5.389	7.09e-08	6.31e-07	down
Kif5a	207.346	-1.25957	0.234025	-5.3822	7.36e-08	6.54e-07	down
Mybl1	257.466	-1.15413	0.21657	-5.32912	9.87e-08	8.59e-07	down
Cpt1c	219.963	-1.25274	0.23654	-5.29611	1.18e-07	1.02e-06	down
LOC118568312	72024.2	-1.24708	0.237653	-5.24748	1.54e-07	1.31e-06	down
Neto2	276.881	-1.03998	0.198276	-5.24508	1.56e-07	1.33e-06	down
Tmod4	38.8958	-3.29342	0.632913	-5.2036	1.95e-07	1.64e-06	down
Ccdc88c	116.861	-1.65209	0.31831	-5.19019	2.1e-07	1.75e-06	down
2510009E07Rik	158.532	-1.35321	0.260982	-5.18508	2.16e-07	1.8e-06	down
Galnt12	199.364	-1.21507	0.235335	-5.16315	2.43e-07	2e-06	down
Ccdc18	83.7081	-2.08571	0.408028	-5.1117	3.19e-07	2.58e-06	down
Ifi27l2a	167.034	-1.44208	0.282517	-5.1044	3.32e-07	2.68e-06	down
Cfap20dc	77.5043	-1.98567	0.389539	-5.09749	3.44e-07	2.77e-06	down
Epb41l1	67.353	-2.2005	0.434238	-5.06748	4.03e-07	3.21e-06	down
Glipr2	64.8243	-2.3149	0.458163	-5.05257	4.36e-07	3.45e-06	down
Pmp22	29.5187	-4.06316	0.807736	-5.0303	4.9e-07	3.86e-06	down
Eid3	267.001	-1.00868	0.201884	-4.99633	5.84e-07	4.57e-06	down
Gen1	216.191	-1.17903	0.236562	-4.98401	6.23e-07	4.84e-06	down
Plekhg5	310.658	-1.00654	0.203373	-4.94924	7.45e-07	5.73e-06	down
Rgs8	110.468	-1.59997	0.324509	-4.93042	8.21e-07	6.26e-06	down
Stag3	68.7412	-2.01115	0.409726	-4.90853	9.18e-07	6.95e-06	down
Ddx60	111.035	-1.62344	0.337992	-4.80319	1.56e-06	1.15e-05	down
Nlrp1b	65.152	-2.01403	0.423669	-4.75379	2e-06	1.45e-05	down
Sgpp1	176.401	-1.18443	0.253409	-4.67399	2.95e-06	2.09e-05	down
Rab40b	79.4217	-1.88971	0.406417	-4.64969	3.32e-06	2.34e-05	down
Zmat4	24.7547	-4.28011	0.921401	-4.64522	3.4e-06	2.38e-05	down
Strc	16.6314	-7.55692	1.63036	-4.63512	3.57e-06	2.49e-05	down
Selenbp2	23.705	-5.59029	1.20773	-4.62875	3.68e-06	2.56e-05	down
Ccdc62	116.125	-1.48061	0.323949	-4.5705	4.87e-06	3.33e-05	down
Plk2	15.8169	-7.48482	1.63916	-4.56625	4.97e-06	3.4e-05	down
Zswim5	32.7942	-2.91492	0.639325	-4.55938	5.13e-06	3.5e-05	down
9930111J21Rik1	15.9448	-7.49526	1.64746	-4.54959	5.37e-06	3.65e-05	down
Acvr2b	115.854	-1.4743	0.324346	-4.54546	5.48e-06	3.72e-05	down
Sox5	149.331	-1.21783	0.268435	-4.53678	5.71e-06	3.86e-05	down
Plod2	203.075	-1.07278	0.236691	-4.53242	5.83e-06	3.94e-05	down
Zfp2	55.0956	-2.29733	0.50851	-4.51776	6.25e-06	4.2e-05	down
Tnfaip8l1	169.88	-1.19386	0.264906	-4.50672	6.58e-06	4.41e-05	down
Mrgpra9	75.188	-1.79531	0.401191	-4.47494	7.64e-06	5.08e-05	down
Ulk4	43.1481	-2.55563	0.571841	-4.46913	7.85e-06	5.21e-05	down
LOC118568241	23.067	-3.91542	0.87829	-4.458	8.27e-06	5.47e-05	down
Celf5	41.6275	-2.51524	0.565156	-4.45052	8.57e-06	5.65e-05	down
Rtn4rl1	131.161	-1.34609	0.302727	-4.44655	8.73e-06	5.74e-05	down
B4galt2	107.142	-1.43966	0.324484	-4.43678	9.13e-06	5.99e-05	down
Efcab11	116.91	-1.39025	0.313774	-4.43075	9.39e-06	6.14e-05	down
Npas2	24.2532	-3.73467	0.844751	-4.42103	9.82e-06	6.41e-05	down
Alpk1	76.3871	-1.71735	0.389149	-4.41308	1.02e-05	6.63e-05	down
Ccdc92	59.4665	-1.97651	0.450631	-4.38609	1.15e-05	7.43e-05	down
Sipa1l2	28.8881	-3.18745	0.728073	-4.37793	1.2e-05	7.69e-05	down
Klc3	84.0689	-1.61682	0.369447	-4.37633	1.21e-05	7.74e-05	down
Xlr4b	141.299	-1.31488	0.303279	-4.33555	1.45e-05	9.2e-05	down
Fam20c	20.4954	-4.3553	1.00776	-4.32177	1.55e-05	9.74e-05	down
Cntn4	95.7543	-1.4927	0.348379	-4.28471	1.83e-05	0.000113576	down
Lrp1	12.6443	-7.16257	1.69064	-4.23659	2.27e-05	0.000138736	down
Ptk2	156.682	-1.19054	0.282041	-4.22116	2.43e-05	0.000147888	down
Anks6	160.202	-1.08551	0.257331	-4.21833	2.46e-05	0.000149431	down
Slc35f3	37.6608	-2.40505	0.570143	-4.21833	2.46e-05	0.000149431	down
Gm52481	18.7515	-5.25176	1.25076	-4.19885	2.68e-05	0.000161937	down
Gm21149	62.4368	-1.8082	0.431854	-4.18707	2.83e-05	0.000169944	down
Map1a	99.3484	-1.47008	0.352184	-4.17417	2.99e-05	0.000179114	down
Caly	22.6187	-6.54028	1.57139	-4.16211	3.15e-05	0.000187627	down
Slc2a10	28.6998	-3.14818	0.756601	-4.16095	3.17e-05	0.000188493	down
Gm14326	179.712	-1.01269	0.246925	-4.10122	4.11e-05	0.000241003	down
Cachd1	11.4811	-7.02167	1.71413	-4.09634	4.2e-05	0.000245802	down
Tacc2	108.806	-1.42314	0.349068	-4.07696	4.56e-05	0.000265402	down
Speer4c	24.4012	-3.04103	0.746391	-4.07431	4.62e-05	0.000268202	down
Serpini1	75.3623	-1.54545	0.382968	-4.03545	5.45e-05	0.000312925	down
Fgd1	49.3522	-1.96228	0.488564	-4.01641	5.91e-05	0.000337349	down
Cyp2r1	47.017	-2.11578	0.527167	-4.01348	5.98e-05	0.000340663	down
Ptgr1	146.712	-1.12529	0.280584	-4.01053	6.06e-05	0.000344655	down
Cep72	158.151	-1.07256	0.26763	-4.00761	6.13e-05	0.000348627	down
Gm36375	83.9779	-1.60957	0.402992	-3.99406	6.5e-05	0.000367085	down
Zfp365	51.9248	-2.11399	0.532262	-3.97171	7.14e-05	0.000400666	down
9530053A07Rik	29.3775	-2.63127	0.663598	-3.96516	7.33e-05	0.000411298	down
LOC118567481	177.998	-1.0067	0.254883	-3.94968	7.83e-05	0.000436192	down
Hrc	114.476	-1.19631	0.30474	-3.92567	8.65e-05	0.000478783	down
Pcbp3	69.3938	-1.68615	0.429975	-3.92151	8.8e-05	0.000486904	down
Dnajc6	38.642	-2.12581	0.547735	-3.8811	0.000103985	0.000566902	down
Igsf3	38.4346	-2.1787	0.5638	-3.86431	0.000111404	0.000603793	down
Hmgn3	30.3628	-2.49949	0.647877	-3.85797	0.000114334	0.000617089	down
Gsap	17.0603	-4.08377	1.06068	-3.85016	0.00011804	0.000635239	down
She	175.491	-2.16105	0.564759	-3.82649	0.000129983	0.000693741	down
Shc2	9.69915	-6.77771	1.77213	-3.82461	0.000130981	0.000697634	down
Itm2a	67.2304	-1.58248	0.416356	-3.80079	0.000144233	0.000761015	down
Plxna1	45.8951	-2.07738	0.550195	-3.77572	0.000159544	0.000834995	down
Igfbp4	142.1	-1.0428	0.277693	-3.75524	0.000173176	0.000900153	down
Pira2	159.799	-1.00505	0.267647	-3.75512	0.000173257	0.000900213	down
Zfp385a	152.326	-1.00666	0.268655	-3.74703	0.000178939	0.000925668	down
Jph1	25.4783	-2.70624	0.726985	-3.72255	0.000197222	0.00101496	down
H1f3	30.411	-2.33593	0.627773	-3.72098	0.000198455	0.00101968	down
Gm14322	40.9226	-2.05651	0.553728	-3.71394	0.000204055	0.00104555	down
Pkia	83.3282	-1.39931	0.376917	-3.71252	0.000205206	0.0010502	down
Shank1	68.1929	-1.50465	0.407018	-3.69676	0.000218367	0.0011114	down
Yap1	172.267	-1.02072	0.276249	-3.69493	0.000219948	0.00111901	down
Gpr45	30.1504	-2.39613	0.650074	-3.68594	0.000227862	0.00115655	down
Atp1b1	38.7825	-2.01335	0.547776	-3.67549	0.000237389	0.00119973	down
B3galnt1	31.8249	-2.34477	0.646428	-3.62728	0.000286427	0.0014166	down
Pla2g12b	13.9911	-4.20828	1.16136	-3.62358	0.000290549	0.00143534	down
Cpvl	39.1588	-1.98534	0.5484	-3.62023	0.000294337	0.00145295	down
Map10	102.731	-1.34137	0.370631	-3.61916	0.000295564	0.00145808	down
Clec11a	93.2992	-1.33544	0.370015	-3.60915	0.000307207	0.00151244	down
Trpc7	14.7155	-3.84902	1.07149	-3.59223	0.000327863	0.00160526	down
Drp2	38.2752	-2.05265	0.573365	-3.58001	0.000343585	0.00167058	down
Slc15a3	14.2959	-5.86808	1.64539	-3.56637	0.000361954	0.00175134	down
Gm39743	33.6877	-2.06605	0.588047	-3.5134	0.000442412	0.00211145	down
Wscd1	32.672	-2.0874	0.595343	-3.50621	0.000454539	0.00216136	down
Gm40453	35.0457	-2.08362	0.594687	-3.50372	0.000458811	0.00218087	down
Il7	19.0223	-2.95636	0.845139	-3.49808	0.000468623	0.00222424	down
Gm15448	25.2607	-2.47815	0.709426	-3.49317	0.000477314	0.00226052	down
Pik3r3	51.5843	-1.616	0.462777	-3.49196	0.000479489	0.00226999	down
1700025G04Rik	279.136	-1.62823	0.466737	-3.48854	0.000485674	0.00229759	down
Scamp5	64.0731	-1.49044	0.42752	-3.48626	0.000489826	0.00231554	down
Pvrig	7.6078	-6.42722	1.85221	-3.47002	0.000520414	0.00244231	down
Il1a	20.3047	-2.74402	0.791908	-3.46507	0.000530093	0.00248323	down
Pcp4l1	70.3384	-1.39741	0.403708	-3.46144	0.000537285	0.00251419	down
Gpc6	21.031	-2.78837	0.806356	-3.45799	0.000544213	0.00254293	down
Tmem45a	7.28421	-6.36569	1.84819	-3.44429	0.000572569	0.00266389	down
Tcf7l1	46.4426	-1.6798	0.491314	-3.419	0.000628514	0.00289608	down
Fbxo48	151.923	-1.04592	0.306538	-3.41203	0.000644821	0.00296174	down
Gpr85	13.2835	-5.76962	1.69439	-3.40513	0.000661334	0.00303113	down
Rbp7	12.8091	-5.70536	1.6794	-3.39726	0.000680654	0.00311178	down
Spry4	23.3007	-2.45767	0.72366	-3.39616	0.000683386	0.00312116	down
Stab1	29.2142	-2.26149	0.667806	-3.38645	0.000708043	0.00322014	down
Plekha7	26.0593	-2.32447	0.687819	-3.37947	0.000726249	0.00329369	down
Rsad2	76.5097	-1.25987	0.373062	-3.37712	0.000732495	0.00331736	down
Sh3bgrl2	60.3122	-1.63028	0.484284	-3.36638	0.000761609	0.00343002	down
Crip2	20.5657	-2.6176	0.778613	-3.36187	0.000774167	0.00348294	down
Rasgrf2	17.1476	-2.98816	0.889301	-3.36012	0.000779092	0.00350199	down
Lamc2	20.5941	-2.61961	0.781544	-3.35184	0.000802752	0.0035978	down
H4c9	116.823	-1.05297	0.314172	-3.35157	0.000803549	0.00360012	down
Xlr4a	110.574	-1.11869	0.334584	-3.34352	0.000827238	0.00369475	down
Gm17359	16.8918	-3.39932	1.01762	-3.34048	0.00083635	0.00372517	down
Fxyd6	44.8654	-1.75537	0.526675	-3.33293	0.000859375	0.0038146	down
Penk	6.7365	-6.25354	1.87687	-3.3319	0.000862563	0.00382744	down
Ttc39c	15.3782	-3.29015	0.991119	-3.31963	0.000901377	0.00398141	down
Cenpp	87.3838	-1.17283	0.354023	-3.31288	0.000923417	0.00406957	down
Lmo7	23.0169	-2.42538	0.732493	-3.31113	0.000929185	0.00409082	down
Igf2	11.5677	-4.54318	1.37305	-3.30882	0.000936913	0.00412204	down
LOC118567837	20.2147	-2.59421	0.785094	-3.30433	0.000952031	0.00417719	down
Trib1	79.7931	-1.35945	0.411651	-3.30242	0.000958538	0.00420005	down
Siglecf	17.095	-2.98691	0.910653	-3.27996	0.0010382	0.00450189	down
Ccbe1	6.51239	-6.20391	1.89259	-3.27799	0.00104548	0.00452285	down
Rhou	14.8944	-3.51428	1.07217	-3.27772	0.00104649	0.00452572	down
Ckm	18.8928	-2.77354	0.846536	-3.27634	0.00105164	0.0045434	down
Fsd1l	107.73	-1.07432	0.329207	-3.26335	0.00110104	0.00471907	down
Rab3ip	78.2769	-1.21395	0.374505	-3.24147	0.00118915	0.00504987	down
Actc1	17.2697	-2.80246	0.867036	-3.23223	0.00122827	0.00519559	down
Smim40	19.0288	-2.64063	0.819125	-3.22372	0.00126537	0.00532986	down
Mnd1	47.1777	-1.55472	0.483273	-3.21705	0.00129515	0.00543584	down
Msr1	6.28827	-6.15256	1.9201	-3.2043	0.00135393	0.00566422	down
As3mt	103.494	-1.0681	0.333515	-3.20255	0.00136218	0.00569689	down
Bend6	19.0332	-2.95832	0.92667	-3.19242	0.00141086	0.00588337	down
Tdrp	17.3275	-2.813	0.881781	-3.19014	0.00142204	0.00592425	down
Fam171b	10.5424	-4.3907	1.38101	-3.17935	0.00147607	0.00611783	down
Xlr	6.31669	-6.1585	1.93781	-3.17806	0.00148263	0.00613914	down
Col5a3	21.4545	-2.44192	0.769201	-3.17461	0.00150036	0.00620462	down
Spp1	51.6756	-5.15577	1.62726	-3.16839	0.00153288	0.00631489	down
Aldh5a1	88.5146	-1.12883	0.356763	-3.1641	0.00155563	0.00639843	down
Alcam	67.9977	-1.38807	0.439649	-3.15722	0.00159282	0.00653481	down
Rasgef1a	72.6467	-1.24209	0.394104	-3.15168	0.00162332	0.00665149	down
Rapgefl1	18.763	-2.62238	0.837234	-3.13219	0.00173505	0.00705125	down
Gpr68	5.92205	-6.06856	1.93905	-3.12966	0.00175009	0.00710794	down
Chn1	32.2197	-1.85714	0.593703	-3.12807	0.0017596	0.0071421	down
Pkp2	29.4924	-1.9688	0.634074	-3.105	0.0019028	0.00766089	down
Rgs16	38.8715	-1.65559	0.534217	-3.09909	0.00194118	0.00780087	down
Apold1	46.4937	-1.60862	0.520045	-3.09324	0.00197985	0.00793904	down
Pnck	45.904	-1.53053	0.497086	-3.07901	0.00207688	0.0082735	down
Pcdhgc4	12.8576	-3.29308	1.07086	-3.07518	0.00210376	0.008362	down
Peg10	14.556	-2.93564	0.969867	-3.02685	0.0024712	0.00966679	down
Nrp2	5.4596	-5.94982	1.96642	-3.02571	0.00248053	0.00969743	down
Arhgap44	5.41697	-5.93969	1.97483	-3.0077	0.00263236	0.0102304	down
Xkr5	53.4036	-1.52453	0.507322	-3.00505	0.00265536	0.0103031	down
LOC115488470	91.6747	-1.06548	0.355716	-2.99532	0.00274154	0.0105899	down
Igsf5	28.5222	-2.24875	0.751428	-2.99263	0.00276587	0.0106802	down
Igdcc4	71.4711	-1.32023	0.442916	-2.98077	0.00287526	0.01108	down
Pex5l	45.1837	-1.73193	0.582894	-2.97126	0.00296582	0.0113738	down
Crppa	32.2911	-1.73863	0.587771	-2.95801	0.00309628	0.0118053	down
Cdh24	46.1479	-1.49589	0.508259	-2.94317	0.00324873	0.0123284	down
Sectm1a	5.55908	-5.97358	2.03549	-2.93472	0.00333849	0.0126357	down
Gm39701	9.6617	-5.29141	1.80907	-2.92494	0.00344525	0.0129828	down
Gm41844	11.9915	-3.49912	1.19928	-2.91768	0.00352647	0.0132388	down
Lag3	51.8054	-1.40916	0.483907	-2.91204	0.00359072	0.0134294	down
St14	20.4812	-2.23911	0.769459	-2.90998	0.00361449	0.0135105	down
H1f5	19.7671	-2.27784	0.783637	-2.90675	0.00365202	0.013639	down
Pou5f2	5.12181	-5.85986	2.02467	-2.89422	0.00380099	0.0141261	down
Gm41607	47.3404	-1.57707	0.545147	-2.89293	0.00381672	0.0141601	down
Camk4	4.92611	-5.80188	2.01512	-2.87917	0.00398723	0.0147294	down
Ggact	85.9918	-1.13613	0.39648	-2.86554	0.00416292	0.0152875	down
Mmp12	8.45682	-5.10373	1.7895	-2.85204	0.00434399	0.0158234	down
Zfp965	24.7423	-2.336	0.819073	-2.852	0.00434447	0.0158234	down
Mras	8.99776	-4.13494	1.45677	-2.83842	0.00453377	0.0164251	down
4921539E11Rik	5.01137	-5.82426	2.05357	-2.83616	0.00456589	0.0165229	down
Slc15a2	45.3277	-3.72693	1.31695	-2.82996	0.00465534	0.0168138	down
Htr1b	10.5896	-3.33605	1.18001	-2.82713	0.0046967	0.0169395	down
Gm29975	10.5734	-3.31301	1.17598	-2.81722	0.00484412	0.0173841	down
Septin10	11.4945	-3.1065	1.10294	-2.81656	0.00485408	0.0174102	down
Disp2	22.0019	-2.15204	0.766568	-2.80737	0.00499485	0.0178557	down
Ramp3	8.03603	-5.01561	1.78907	-2.80348	0.00505549	0.0180476	down
Mctp2	51.7921	-4.93239	1.75944	-2.80338	0.00505701	0.018048	down
H4c12	11.6062	-3.10176	1.10677	-2.80253	0.0050703	0.0180807	down
Mpzl3	4.70199	-5.73358	2.04586	-2.80253	0.00507035	0.0180807	down
Map1b	10.4901	-3.32299	1.18696	-2.79958	0.00511694	0.0182117	down
Tex15	4.7162	-5.73751	2.05241	-2.7955	0.00518198	0.0184078	down
Unc13c	4.84085	-5.77906	2.0858	-2.77067	0.00559411	0.0196241	down
Lysmd2	69.9521	-1.16131	0.419684	-2.7671	0.0056558	0.0198137	down
Adamts3	74.747	-1.05977	0.383732	-2.76173	0.00574961	0.0201151	down
D630023F18Rik	7.74184	-4.97144	1.80278	-2.75765	0.00582184	0.0203513	down
Acot4	18.735	-2.3373	0.85137	-2.74534	0.00604487	0.0210118	down
Lamb2	9.42795	-3.60461	1.31366	-2.74395	0.00607049	0.0210895	down
Ccdc162	7.71245	-4.95547	1.81194	-2.7349	0.00623987	0.0215738	down
Ptgs2	74.8159	-1.22895	0.452076	-2.71846	0.00655859	0.0225673	down
Fabp5	67.9793	-1.24949	0.459788	-2.71754	0.00657696	0.0226185	down
Ddit4l	8.99392	-3.52925	1.29947	-2.71592	0.00660911	0.0227049	down
Unc80	10.0826	-3.23648	1.19519	-2.70793	0.00677047	0.023167	down
Gpr75	32.6709	-1.59635	0.590762	-2.7022	0.00688831	0.0235205	down
H2bu2	32.0054	-1.61716	0.602603	-2.68363	0.00728279	0.0246529	down
Synpo	16.663	-2.25272	0.841619	-2.67665	0.00743624	0.0251133	down
Mpeg1	39.2183	-1.55813	0.582878	-2.67317	0.0075139	0.0253359	down
Dnaaf4	7.26518	-4.87603	1.82545	-2.67114	0.00755935	0.0254428	down
LOC118568753	68.2278	-1.14553	0.429618	-2.6664	0.00766691	0.0257446	down
Col6a2	14.2919	-2.48057	0.944009	-2.62769	0.00859658	0.0284895	down
Bcam	22.2087	-1.86844	0.72414	-2.58022	0.00987361	0.032057	down
Timp1	7.72087	-3.8987	1.51181	-2.57883	0.0099135	0.0321691	down
Mertk	25.5838	-1.80258	0.702825	-2.56476	0.0103247	0.0332992	down
Tcf7l2	4.23955	-5.58249	2.18048	-2.56021	0.0104608	0.0336598	down
Prrt1	11.5436	-2.79312	1.0921	-2.55758	0.0105405	0.0338571	down
Edaradd	32.3664	-1.50316	0.589153	-2.55138	0.0107296	0.0343878	down
Tdg-ps	3.91596	-5.46976	2.14551	-2.5494	0.0107907	0.034541	down
Reck	7.45606	-3.8788	1.52587	-2.54203	0.0110211	0.0352087	down
Mreg	6.67387	-4.7389	1.86536	-2.54048	0.0110701	0.0353198	down
Necab3	53.9619	-1.15336	0.454034	-2.54024	0.0110776	0.0353282	down
Rnf144b	11.0395	-2.72787	1.07708	-2.53266	0.01132	0.0360214	down
Cdh4	44.1936	-1.31796	0.52126	-2.52841	0.011458	0.0364071	down
Gzmd	6.52178	-4.71427	1.87674	-2.51194	0.0120069	0.0379184	down
Grm5	34.9687	-1.56875	0.628752	-2.49503	0.0125948	0.0395147	down
Atrnl1	20.064	-1.97381	0.792342	-2.49111	0.0127345	0.0398468	down
H2bc6	12.6588	-2.48148	0.998815	-2.48442	0.0129762	0.040515	down
Naaladl1	34.143	-1.40827	0.568402	-2.4776	0.0132268	0.0412181	down
Zfp516	21.3487	-1.78573	0.723281	-2.46893	0.0135518	0.0420787	down
Ppfia3	50.7369	-1.13958	0.463385	-2.45925	0.0139226	0.0430754	down
LOC118567621	58.4855	-1.16146	0.473041	-2.4553	0.0140769	0.0434798	down
Pmch	3.62079	-5.35811	2.18886	-2.44789	0.0143694	0.0442671	down
Syn1	61.3847	-1.04121	0.426304	-2.44242	0.0145892	0.0448482	down
Chst13	6.29669	-4.64756	1.90429	-2.44058	0.0146639	0.0450457	down
Kir3dl1	3.60658	-5.35302	2.19738	-2.4361	0.0148468	0.0455212	down
Ankrd6	10.5079	-2.66348	1.09351	-2.43572	0.0148622	0.0455578	down
Mybpc3	51.4329	-1.13762	0.467427	-2.43378	0.014942	0.045765	down
Septin5	6.60607	-4.71828	1.94043	-2.43156	0.0150338	0.0459749	down
Dzip1	15.1797	-2.2527	0.929685	-2.42308	0.0153897	0.046864	down
Gk5	45.2852	-1.17896	0.488456	-2.41364	0.0157939	0.0479145	down
App	5.98731	-4.57311	1.89811	-2.40929	0.0159836	0.0483992	down
Gpx7	5.98731	-4.57311	1.89811	-2.40929	0.0159836	0.0483992	down
Tmod2	5.98828	-4.5868	1.90451	-2.40839	0.0160232	0.048474	down
Gm128	17.3351	-1.93375	0.803993	-2.40518	0.0161644	0.0488212	down
Bricd5	21.535	-1.82104	0.758518	-2.40079	0.0163599	0.0493312	down
Sdk1	3.70605	-5.38851	2.24773	-2.39731	0.0165159	0.0497552	down
