# Supplementary material for: ELK4 exerts opposite roles in cytokine/chemokine production and degranulation in activated mast cells
Source: Front Immunol. 2023 Jul 17;14:1171380. doi: 10.3389/fimmu.2023.1171380 (PMC10389778; doi:10.3389/fimmu.2023.1171380)
Supplement: Supplementary file 11 [file Table_5.xlsx]

## Sheet: MP MITF chipseq
Table S5 MITF signature derived from paper“Enhancer variants reveal a conserved transcription factor network governed by PU.1 during osteoclast differentiation. DOI: 10.1038/s41413-018-0011-1"
Serbp1
Wdr70
Clec12a
Stat5b
Fhad1
Vgll4
Atp2c1
Stxbp1
Sdccag8
Mtfr1l
Usp7
Nubpl
Atg9a
1700030J22Rik
Dynlt4
Irak2
Pdgfa
Ucma
Fhod1
Vav1
Pde8a
Rps9
B3gnt2
Cltc
Pdha1
Lysmd4
Dcun1d5
Agmat
Plb1
Nckipsd
4930474N05Rik
Phxr4
Slc10a7
Atp1b3
Atp6v1b2
Cluap1
AU040320
Pim1
4930412O13Rik
Ciz1
Dnajc15
Maco1
Epha10
Uck2
4933427D06Rik
Cfp
Pakap
Phb
Acat1
Rad54l2
Abcb4
Med11
Zc3hav1
Tbl1xr1
Ikbkb
Tspan13
Fcrls
Ophn1
Ifnar2
Arpc2
Csf1
Zw10
Hcar2
Dennd6a
Cpn1
Casp8
F830045P16Rik
Lactb
Furin
Rab14
Itga9
Arhgef7
Dapl1
St6galnac5
Racgap1
Ppp2r5e
Zdhhc23
Acy1
Rffl
Akr7a5
Ttll5
Cldn23
Sdhaf2
Vps53
Zfp595
Paqr7
Fam167a
Irf5
St8sia4
Aph1c
Serpinb8
Chd7
Ino80d
Wtap
Rmnd5b
Fam43a
Aoah
Tmcc3
Arfgap2
Pvt1
Dip2c
Chit1
Coq2
Tnfrsf14
Trmt12
Sostdc1
Tlcd4
Cln8
Dach1
Stx3
Faap100
Ahnak
Haao
Psd4
Cartpt
Gclc
Malat1
Sertad2
Ak4
Airn
Septin2
Gja1
Lypd6b
Ly96
Slc29a3
Pld4
Prdx5
Gng2
Zfyve28
Mturn
Tmpo
Cdipt
Ciao2a
Zswim2
Nhp2
Slco3a1
Upk1b
Acot1
Grb10
Fam111a
Serpinb12
Bcas2
Nuak1
Vmn2r-ps158
Denr
Zfp710
Gbx2
Gbp2
Tfec
Gata6
Myo18a
Nr1d2
Sqle
Rnaseh2c
Csl
Hacd2
Enpp5
AI467606
Thbs1
Gsto2
Sirpa
Sh3kbp1
Gm12070
Mucl1
Fut4
Osgin1
Il4ra
Tifab
Dab2
Siglece
Dscam
Gfra1
Tlr9
Ankle2
Prpsap2
Gdap2
Tle1
Stk10
Tjp2
Gda
Timp2
Speer5-ps1
Stat6
Arhgap15
Stc1
Zfp143
Stag1
Insyn2b
Adgre5
Fkbp1a
Ralb
Tex261
Lpar1
Il1rl2
Tyrobp
Kdm3a
Emb
Fli1
Gng12
Usp12
Ppm1g
Got1
Fgl2
Got2
Akr1b8
Phlda1
Riox1
Sbno2
Slc17a5
Mettl8
Plxnb1
B4galt1
Ints6l
Trem2
Ctns
Plekha2
Tg
Utrn
Gsc
Plekha3
Slc25a13
Tgfbr2
Tgm2
Tnr
Tpm3
Usf2
Zc3h12d
Scgb1a1
Il20ra
Slc28a3
Nipa2
Fosb
Tgfbi
Ugcg
Tgfb2
Fosl2
Herpud2
Csgalnact1
Syt2
Aox3
Slc22a18
Map3k7
Dtwd2
Dusp16
Otor
Rbm47
Gramd1b
Swap70
Nek9
Tnfrsf1b
Mgl2
Aebp2
Npvf
Tyw1
Parvb
Igsf3
Lpcat4
Stk38l
Foxj2
Fgd1
Gnb2
Frmd4b
Fgf2
Kirrel
Rassf4
Marchf7
Garre1
Mtmr10
Camk2g
Inpp5a
Scoc
Tal2
B4galt3
Tbx2
Traf5
Gna12
Gna13
Arap1
Cacng6
Slc6a6
Emilin2
Or11i1
Tbca
Slc25a28
Gask1b
Sema3b
Tfrc
Gna15
Sel1l3
Pparg
Btg1
Btc
Jarid2
Il17rd
Gpat3
C1qc
C1qa
Cacna1a
Morf4l1
Gm7367
Gm7904
Smyd3
Btg2
Ipmk
Vps26b
Il21r
Ap5z1
Creb5
Por
Tyrp1
Psmg1
Cd44
Pold4
Thsd1
Ccl24
Nrp2
Tle4
Clip2
Rfx4
Cap1
Tnfrsf1a
Car8
Tlr6
Lsm6
Tln1
Rhobtb3
Tbpl1
Adamts17
Htra1
Stk32c
Gm17359
Bod1
Serinc2
Fdps
Nars
Eif4g3
Bicd2
Cyb5d2
3110082I17Rik
Vav3
Prkch
Bard1
Tob2
Prkcb
Prkcq
Fars2
Tcf7l2
Slc17a8
Khnyn
Npr3
Bmper
Timm10b
Wdr20
Or4e2
Pira6
Jph4
Vmn2r27
Bak1
Cd300lf
Bach1
Txnrd3
Tbc1d24
Prrc1
Lcp1
Prdm1
Plxna2
Cxcr5
Plxna1
Pik3r1
Epb41l1
Epb41
Pml
Psen2
Bmp2
Ppp4r2
Dedd
Rc3h1
Fbxw13
Pla2g4a
Sqor
Parvg
Bid
Plau
Mtfmt
Fcrl1
Dntt
Mettl15
Casp4
Capza2
Rgs7bp
Car5a
Car4
Ptgr2
Rab29
Casp7
Hgsnat
Ndufs8
Gpx7
Pth1r
Sash1
Apobec1
Cobll1
Prkar2a
Mavs
Zmynd8
Slc38a2
Fam205c
Prex1
Cstpp1
Prss52
Rfpl4
Pecam1
Adamtsl4
Pten
Gatb
Ptger2
Cnrip1
Mrps23
Sec61b
Gucd1
Vars2
B3gnt8
Cbl
Psmc1
Or2ag16
Psmd4
Ssbp2
Rxfp4
Tle3
Cep128
Dnajc10
Agl
Tasp1
Eaf2
Aqp11
Fam53c
Cpt1a
Ppp1r12c
Hps3
Zfp410
Cd84
Smurf2
Slc17a2
Heatr1
Dgkh
Akirin2
Sipa1l2
Klhl18
Cul9
Pygb
Lpar6
C9
Btk
Mtmr6
Wdsub1
Atp6v1c1
Best3
Nek6
Dock5
Zkscan2
Slc44a1
Cyrib
Hs3st2
Susd3
Atf6
Ppp1r3b
B430010I23Rik
Cgas
Hdac9
Tshz1
Slc43a2
Ube2c
Ppp3ca
Ppox
Ppt1
Map3k7cl
Prg2
Cyp4f17
Rnpep
Ptprj
Cox16
Hagh
Cnot6
Tph2
Gucy2f
Zfyve16
Fggy
Tmem236
Rnf13
Tma16
Taok3
Prelid3a
Tcf4
BC039771
Eci2
Vps8
BC031361
Ranbp6
Arhgap21
Nsl1
H6pd
Cd72
Aig1
Tmed10
P3h2
Tmem18
Dmxl1
Tm4sf20
Mtpn
Cd300e
Rhobtb1
Ipo9
Stxbp5
Dmtf1l
Stac3
Ncaph
Camk1g
Hdhd5
Map4k3
Mamld1
Acyp1
Ssh2
Cd302
Kctd12
Cped1
Ank2
Adra1a
Adra1d
Sgms1
Abca1
Ppp1r1b
E030024N20Rik
Rubcnl
Slc39a13
Crybb1
Or10a5
Ankrd13d
Muc20
H2-D1
H2-Ea
Rpgrip1
Tspyl3
Tnfrsf11a
Mapk14
Ddx4
Tiam1
Zfat
Ier3ip1
Itgb5
Acer3
Gusb
Gypa
Vdac2
Tk1
Xxylt1
Slc46a1
Slc46a2
Snx16
Ssbp3
Lrp4
Kif1a
Galr1
Trp53i11
Mbp
B4galnt1
Patj
Vegfa
Tk2
Abcb11
Tbc1d31
Odad2
Ankrd13a
Galc
4930426L09Rik
Zfp69
Gabrg2
Tpd52
Vwa5a
Lpp
Lgals3
Akt3
Upk2
Cpsf6
Rreb1
Lilrb4b
Cd74
Umps
Nrf1
Ppp6r2
Mlh1
Atg4c
Adar
Rpa1
Slc37a2
Zyx
Slc30a4
Glrp1
Grm4
Nr4a1
Hmga2
Ucp3
Gnai2
Hmox1
Dync1li2
Gna14
Klc4
Sumo1
Ubr1
Pik3cb
Bend7
Pik3r6
Glul
Hoxa1
Coro1c
Zfp691
Ppp6r1
Hspa9
Dhx15
Hspa1a
Tmprss13
Gsdmc
Pik3ap1
Sesn1
Vasp
Gpx1
Elk3
Grb2
Phactr1
Tmem176b
Ryk
Rapgef5
Mir532
E2f8
Gtf2a1
Batf3
Tex14
Capn10
Gpr33
Usp9x
Zfp516
Cmklr1
Selenop
Gpr65
Usf1
Klhl9
Nfx1
Ripk2
Actr3
Gch1
Gcgr
Gcg
Ywhaz
Gcnt2
Dtx2
Myh9
Wdfy3
Runx2
Arhgef40
Tpst2
Hand2
Trh
Traf1
Ywhah
Trim36
Hcn1
Ythdf3
Klra2
Stard6
Cers6
Gab2
Ocstamp
Zfp97
Zfpm2
Zfp90
Cryl1
Hif1a
Ube2e3
Dapk3
Ncald
Hmgb1
Zfr
Hivep2
Mef2a
Manea
Zfp462
Gdi2
Hfe
Hexa
Tuba1c
Hexb
Hook1
Gh
Gfra2
Trmt13
Dact1
4930592I03Rik
Hgf
Tfg
E230025N22Rik
Pcyox1l
Acbd3
Diaph3
Elmo2
Elmo1
Chga
Rfxap
Spag6
Trpv2
Atp8b4
Chd1
Oasl1
Pias1
A930003A15Rik
Pik3ip1
Arl6
Appl2
Cebpd
Cebpa
Fmo9
Cenpa
Gpcpd1
Adamts13
Mdfic
Letm1
6430548M08Rik
Tnni2
Lrp12
Top1
Rspo2
Oas2
Tpi1
Sdcbp
Tnks
Rbpj
Manba
Znrf3
Xdh
Senp7
Spaca9
Cemip2
Arid3b
Cib2
Slc22a4
Map3k13
Efna1
Ncs1
Ccdc14
Itga8
Fmnl3
Tnfsf8
Tnfsf9
B230217C12Rik
Baz1b
Tbpl2
Pkib
Syne3
Ddias
Tsen2
Septin9
Ptpn22
Ptpn14
Cd48
4931408C20Rik
Cd53
Vrk2
Wdr75
Rab11fip5
Zfp395
Cybrd1
Gpr141
Frrs1
Gm5544
Gpr135
Ptgir
Ccng2
Dock4
Ptgs1
Pthlh
Exoc1
Scarb2
Pid1
Ptma
Ms4a1
Trp53inp2
Agtr1b
Lair1
Alg8
Ttc39b
Socs5
I830077J02Rik
Rps14
Rapgef1
Cdkn2b
Sytl2
Metap2
Jdp2
Clptm1
Mrpl1
Abl2
Sp2
Pitpnb
Dpp10
Ddx23
Sinhcaf
Pura
Mtmr4
Cdh15
Vmn2r96
Vmn2r97
Cdh6
Rab1a
Stard8
Tbc1d1
Bri3
4931406H21Rik
Fam53b
Cfap418
4930433N12Rik
2810025M15Rik
Pfkp
Cdt1
Hpcal1
Arl8b
Fam161a
Sowahb
Ccnd3
Cd300lb
Neurl1b
Pknox1
Fhod3
Irak3
Nacad
Rgs3
Brip1
Scgb2b26
1700020N01Rik
Ccr1l1
Or5b21
5730522E02Rik
Sntb1
Cfap61
Runx3
Rmnd5a
Mzt1
Ube2q1
Ulbp1
Map3k8
Cdkn2aipnl
Cox8a
4930594C11Rik
Srrd
Ky
Ube2q2
Clcn5
Incenp
Map3k6
Ppp1r21
Prkn
Itgam
Mllt3
Rapgef6
Cd163
Mlana
Mtdh
Rassf1
Lipa
Gm5150
Metap1
Zbtb21
Ppdpf
Cd69
Snord104
1700019D03Rik
Rnh1
Ttc7
Zdhhc25
Rnf149
Mmp9
Kitl
Eif2ak4
Dcst1
Micu2
Hck
Rrbp1
Fam187b
Cit
Kif23
Rnf166
Spns3
Lmo1
Fubp1
Socs3
Mir26a-1
Prxl2b
Katnbl1
Cmah
Ralgps1
Exoc2
Vps37b
Tmem65
Hsdl2
Cldn34b2
Rcsd1
Mir15a
Cyp27a1
Rtn4
Ap1s2
Pla2g4e
Smox
Smtnl1
Ralgps2
Mir2136
Fbxl5
Eps15
A530013C23Rik
Vps33a
Mrtfb
Dennd2c
Plekha5
Asph
Osbp
Fuca1
Sox6
Blvrb
Frmd4a
Ep300
Adap2
Gm5431
Fam120b
Pdxk
C77080
Lyz1
Echdc3
Steap4
Flrt3
Rara
Usp3
Mab21l4
Rasl11b
Trmt1l
Tomm20
Ptcd2
Ankrd50
B9d2
Bnip1
Ripor2
Ldhc
Csad
Nectin4
Fam8a1
Maf
Mir599
Psmd6
Specc1
Kat2b
Nrip1
Kcnj6
Adprm
Spata32
Rtca
Bach2
Gm10653
Mtmr14
Baz2a
Fshr
Id2
Icam2
Gstm6
Pdlim5
Iscu
Zc3h3
Ica1
Gas7
Icam1
Vmn1r2
Myo1e
C630043F03Rik
Sh2d4b
Cxcl1
Epb41l2
Ikzf1
Grn
Oga
Etv5
Kcne3
Tarbp1
Zfand2a
Zfp783
Slc13a3
Pawr
Klrb1c
Clec4d
9130230L23Rik
Ms4a6d
Fkrp
Nav1
Gmpr
Tmem53
Emg1
4931440P22Rik
Gpr162
Sipa1
Gucy2e
Guca2b
Ptbp3
Atp1a1
Pde6h
Cd47
Amz1
Itga5
Itgb1
Mt1
Itga4
Naif1
Tbc1d2b
Abcg1
Onecut1
Psmg3
Ebna1bp2
Ccdc59
Nyx
Dleu7
Ascc1
Mrpl16
Spry4
Hmgcl
Dnajc2
Sh3bp5
Il6st
Sh3tc1
Hlx
Cep70
Nrbf2
Csgalnact2
Oprd1
Rictor
Galnt15
Lipc
Hrh1
Pam
Jun
Plekhg3
Sv2b
Dnttip2
Arhgap22
Spats2l
Lyzl4
Odc1
Hpgd
Itpr2
Mctp1
Clip4
Bcan
Or52z1
Rab3c
Tpm4
Oxgr1
Phtf2
Chst1
Zfp512
Tm6sf1
Grk6
Dhx58
Pcbp1
Uhrf1bp1l
Papss1
Hcn3
Hcls1
Rpl34
Tnip3
Slc26a4
H2-Oa
Yy1
Plagl1
Lactb2
H3f3a
Mrgprf
Zbtb17
Mcoln2
Atp8b1
Caps2
Slc44a3
Ythdf2
Hhex
Il1r2
Slc30a1
Il1a
Rnasel
Il16
BC016579
Plpp1
Rgs7
Mobp
Sall3
Il6ra
Slc28a2
Nkain3
Ric8b
Fbxl4
Ihh
Zfpm1
Sf3a3
Scgn
Hes1
Cib1
Rbfa
Tspan3
Abca13
Slc32a1
Vdr
Dhx30
Vegfc
Mtmr12
Ggt5
Lyzl1
Mir339
Wdr37
Ccin
Mir326
Hcst
Gpr34
Sf3b2
Pex14
Gdf15
Adck5
Tbk1
Snhg7
Rab43
Acaca
Gm2176
Gadd45g
Fyb
Tmsb10
Farsb
Prima1
Dnah5
Or4d11
Slc25a19
Ifngr1
Cwc27
Esyt1
Selenon
Scml4
Mapk7
Ifnb1
Mir17
Mir107
Snord17
Igfbp4
Gm14057
Igf2r
Igf1r
Wnt11
Wee1
Ier5
Camkk2
Filip1l
Banf2
Zbtb7c
Wnt2b
1700022I11Rik
Gcnt1
Slc39a14
Prag1
Fam220a
Cap2
Gemin6
Golim4
Raly
Foxo3
Cr2
Tmem266
Mir181a-1
B4galt6
Clec4a2
Dipk1a
Foxo1
Tprg
Arhgap26
Lrba
Cpb2
Ets2
Cstb
Csrp1
Ctsb
Or14j10
Chp1
Cmtm6
Dlg2
Nabp1
Dido1
Utp11
Klf6
Klhl5
Cfdp1
Ncoa2
Znrf2
Plekhf2
Clip1
Fmnl1
H4c3
Siglecg
Csk
Csf3r
Csf2rb2
Dpt
Gcc2
Wdr44
Erp29
Lhfp
Bbs9
Rnf169
Stra6l
C1qtnf12
Plekho2
Degs1
Cep78
Abr
Stx7
Abraxas2
Slain1
Acot12
Runx1
Nav2
Vamp4
Ddost
Gadd45a
Dab2ip
Copz1
Card11
Traf3ip3
Atp6ap2
Wipf1
Ston2
Tmco5
Slc36a1
Mir7-1
Ubtd1
Reep5
Dnmt3a
Bbx
Gtf3c6
Sash3
Rab7b
Ccdc97
Dyrk3
Dot1l
Evi2b
Sec16a
Nat10
Lca5
Oplah
Eef2kmt
Eif2s1
Twist2
Klhl12
Mir222
Diaph1
Wdr26
B4galt5
Dock8
Noa1
Btf3l4
Fam72a
Mapk10
Mbnl2
Cyp17a1
Ano6
Matn2
Lrrc28
Srl
Ldhal6b
Ctsh
Cdk14
Cux2
Dmkn
Ece1
Pop7
Eefsec
Gga2
Exoc6
Slc35a5
H2az1
Fnbp1
Pdgfb
Pde3b
Cdc37
Rbm19
Clec4a1
Stn1
Mybph
Nfam1
Lilra6
Mab21l3
Daxx
Rin2
Spryd7
Pitx1
Cyp7b1
Snord93
Dnajc5
Mybbp1a
Slc15a3
Kctd18
Camta1
Asb2
Nt5dc3
Maml1
Asb4
Pikfyve
Pik3c2a
Snord49b
Snord11
Batf
Rcan1
Smad3
Herc3
Snx8
Dph6
Hdac4
Klf10
Psd2
Cyp26b1
Ninj2
Oard1
Uggt1
Otx1
Madd
Lix1
Jade1
Ctnnbl1
Nup50
Depdc5
Cul3
Ccdc51
Plcg2
Rftn2
Rap2b
Otp
Spty2d1
Sltm
Preb
Ntm
Polr1f
Tmigd1
Tlr4
Gtf3a
Wdr11
Scarb1
Pck1
Ormdl3
Nub1
Oxr1
Cep68
Ppp1r9b
Snx6
Snx9
Garin1b
Pax8
Pak1
Pabpc2
Lcorl
Iqgap1
Uchl3
Ntpcr
Tmsb4x
Manbal
Comtd1
Kcna4
Tnfaip8
Dusp1
Ctss
Kras
Tsc22d1
Cmpk1
E2f6
Chrm3
Pik3cd
Sla
Eid1
Stoml1
Sp1
Cnot8
Slc9a9
Srsf3
Vrk1
Slc16a6
Ahi1
Bcas1
Fam107b
Pomp
Lgals2
Bin1
Sema4d
Sh3bgrl3
Nt5c2
Synpr
Cuedc1
Kdm4c
Plpp3
Ccl4
Cacul1
Kcnq1ot1
Atad5
B3galt2
Htr6
Micall2
Rfc2
Syce1l
Mamdc2
Podxl
Lcp2
Trps1
Lcn4
Nr1i2
Tbx19
Cdk12
Azi2
Raet1d
Inhbe
Klf13
Elf3
Laptm5
Lamp1
A230020J21Rik
B9d1
Il7r
Itgax
Zfp982
Nufip1
Eri3
Nfyc
2610507B11Rik
Usf3
Tnfrsf13b
Klhl28
Crybg3
Atp1a4
Itga6
Bmf
Irf2
Itch
Dok3
Smc1b
Plek2
Pla2g7
Eloa
Wdr12
Tacc1
Lamp2
Ccdc121rt3
Ifngr2
Gnas
Kpna2
Pofut2
Il10ra
Homer1
Anxa5
Inpp4a
Msrb3
Ank3
Ankfy1
Mafb
Sspn
Hivep3
Slc27a3
Kcnk13
Jak2
Slc1a2
Ifi202b
Slc66a2
Tnip1
Bin3
Dynlrb2
Ampd3
Alox5
Nlrp1c-ps
Alox5ap
Alox15
Prps1l1
Olfml2b
Thoc7
Cnot4
Marchf10
Uncx
Il2
Spp2
Tmem267
Erich4
Nr2f2
Cd5l
Relt
Fbxl13
Il1b
Slc38a11
Lalba
Piwil2
Il10rb
Ptpro
Abtb1
Il12b
Bcl9l
Il17ra
Secisbp2
Dpysl4
Slc7a11
Il15
Apbb2
B430306N03Rik
Ap3b1
Slc9a4
Sp8
Rilpl2
Togaram2
Arhgap24
Rin3
Rraga
Ak2
Parp2
Adra2b
Dglucy
Snord111
Map3k3
Snord58b
Map3k1
Kif11
Map3k2
Tbcc
Kdr
Map2k6
Ppp4r1
Cdkn1a
Adam17
Cop1
Zfp503
Pxk
Adcy9
Or8b53
Scarna3b
Abcg3
Bfsp2
Fto
Grsf1
Lrrc25
Gnpda1
Kcnj16
Lyn
Trmt61a
Gars
Ncoa4
Oacyl
Csdc2
Tor1aip1
Gnb1
Alcam
Irf8
Irgm1
Idh3g
Klf4
Psma6
Fabp5
Hrh4
Tomm20l
Sh3bp5l
Htr1f
Aicda
Angpt1
Tbc1d22a
Jade2
Abcb9
Ubl3
Ergic1
E2f1
Mmd
Tlr2
Comt
Sdr16c5
Cd33
Abcg8
Or6p1
Chrng
Adipoq
Acta1
Angptl2
Arrb2
Uba52
Xrn1
Sik3
Nelfa
Wif1
Tmem144
C130050O18Rik
Zcchc8
Gsg1
Ccdc169
Nfasc
Jazf1
Evi5
Txndc2
Wfdc18
C5ar2
F10
Slc25a26
Enpp7
Tbc1d23
Usp6nl
Ubxn11
Esr1
Ptprv
Gas2l3
Sgsm1
Abcc4
Ints10
Snrpa
Mecom
Etv6
Necap1
Dennd4b
Pf4
Ccnl1
Ankub1
Pdgfc
Zfp27
Prtg
Smchd1
Rusc2
Cog6
Cdyl
Snora34
Il1r1
Azin1
Zhx2
Fez2
Pigm
Arl10
Gpr150
Ercc3
Actbl2
Rptor
Pcx
Cd81
Rmi1
F9
Acsl1
Ahcyl2
Ifi208
Nod1
Gramd3
Slc22a16
Degs2
P2ry12
Creb1
Emp2
Arhgap25
Ptger3
Pstpip1
Nlrc4
Adcy7
Ell
Enc1
Psmb7
Lratd2
Ybx2
Cacna1d
Tut4
Pheta1
Lrfn3
Ggnbp1
Egfr
Efnb3
Washc4
Clec2g
Meis1
St14
Usp38
Gipc2
Greb1l
Os9
Grik4
Chrm1
Cyth1
Rassf2
Eps8
Calhm6
Tlr13
Knop1
Timm8a2
Tmbim6
Sumo3
Kat7
Mdm1
Ccdc71l
Map3k14
Tlr11
Akap10
Gpr132
Sgk3
Mrpl4
Lamtor3
Glis3
Gfod1
Btrc
Ltbp1
Ipcef1
Stx2
Tmem104
Txn2
Rufy3
Mtmr3
Nit2
Insm1
Cdc6
Fuca2
Spn-ps
Limd2
Dnal1
1700017B05Rik
Mrpl33
Orai1
Tbc1d9
Rai1
Ppef2
Nuak2
Capzb
Mta3
Pou4f1
Rasgrp3
BC005537
Ctbs
H2-K2
Dennd4c
Mterf2
Srgap2
Pou3f1
Gsap
Pon1
Bcat1
Parp8
Mcub
Gbe1
Sost
Dbx1
Bcl2l14
Igf2bp2
Nedd9
Ube2w
Cyp4f18
Raver2
S1pr1
Mlec
Lgmn
Golm1
Atp6v0d2
P2ry13
Procr
Edn2
Wbp2
Diras2
Sun1
Cdhr3
Bysl
4933417G07Rik
Rab8a
Khdc4
Lrrfip1
Fam118b
Gm13498
Ptprc
Gpr183
Prkar2b
Srgn
Rgl1
Steap3
Slc25a18
Pdcd1lg2
Kansl1
Spidr
Coq10a
Vps51
Ubl7
Slc38a1
Prkcd
Ppif
Prkce
Dock2
Prkca
Hacd4
Tecpr2
Trappc10
Qrsl1
Ivns1abp
Lemd2
Zdhhc14
Fbxo4
Dtnbp1
Sgsm3
Sipa1l3
Tmem243
Spertl
Setdb2
Mgst2
Polb
Gm4792
Mkln1
Rnf220
Fyn
Sergef
Pltp
Skp2
Dnm2
Ensa
Septin4
Zadh2
Vps50
Evl
Cbwd1
Lif
Fads1
Hnrnpu
Usp2
Tmtc1
Parp14
Ppp1r1a
Cysltr1
Pccb
Rbfox1
Pxdc1
Akr1a1
Lrp2
Cubn
Sfmbt1
Chrac1
Nos1ap
Rnf216
Fgd6
Eml6
F930015N05Rik
Ube2n
Pldi
Rras2
Chordc1
Col14a1
Stard13
Dmac1
Cep152
G530011O06Rik
Lhx1
1700084J12Rik
Pstpip2
Cnnm3
Mir568
Arhgap23
Lfng
Mfsd1
Pmaip1
Kcnmb4
Tax1bp1
Gmds
Cdca7l
Ptpn13
Bcar3
Zfp385a
Ptpn12
Fndc3a
Ptpn1
Neurl1a
Limd1
Gm8709
Ptpn18
Tmem68
Slc39a11
Sec14l1
Mknk1
Ogfrl1
Mknk2
Gm5177
Trafd1
A1cf
Dennd1b
Ptpn11
Gm6607
Triqk
Snord83b
Dennd10
Map3k20
Tmeff1
Chst11
Capza1
Mbl2
Barx2
Sulf2
Cotl1
Hook3
Kpna4
Calm1
Abcc2
Dedd2
Slc16a9
Agpat3
C3ar1
Plbd1
Prorsd1
Tbck
Man2b1
Cacybp
Klf3
Klf2
Man1a2
Cacna1e
Marco
Mitf
Zfp91
Hip1
Fbxw11
Slc2a9
1110006O24Rik
Anpep
Clec10a
Tcp11l1
Tbc1d10a
Tmem38b
Slu7
Hs1bp3
Melk
Mdm2
Cdk2ap1
Ktn1
Cnpy3
Snx24
Ostf1
Clec4a3
Hbp1
Tuba8
Kcna2
Junb
Zbtb7a
Bcl2l11
Hibadh
Stau1
Kcnj2
Muc13
Mir721
Pigu
Lst1
Wnk2
Ptp4a2
Irf1
Nfkbiz
Spon1
Cenpj
Itgb2
Trem1
Itm2b
Lipg
Bcl2l1
Bcl6
Cald1
Bhlha9
Phyh
Cnn3
Slc7a10
Pals2
Mef2c
Sgf29
Slc5a3
Rusf1
Smad2
Capsl
Mxd1
C1qb
Mad1l1
Mab21l1
Kif3c
Bub1b
Kif3b
Il33
Rnf152
Snx13
Rab11a
Cd93
Pcdh1
Mir29b-1
Lyst
Nkiras2
Cdca4
Castor1
Ly86
Gm1968
Jcad
Stap1
Aldh9a1
Spef2
Svil
Clasp2
Sh3pxd2a
Stoml3
Arhgap5
Cnnm2
Ttc32
[truncated: 1,363 more rows]
